# Supplementary material for: A consensus linkage map for molecular markers and Quantitative Trait Loci associated with economically important traits in melon (Cucumis melo L.)
Source: BMC Plant Biol. 2011 Jul 28;11:111. doi: 10.1186/1471-2229-11-111 (PMC3163537; doi:10.1186/1471-2229-11-111)
Supplement: Additional file 2 — Source of markers. Excel spreadsheet with two sheets: "Markers in ICuGI consensus map" containing the references in which markers were described and where full details may be obtained, marker type (SSR, Single Sequence Repeat; SNP, Single Nucleotide Polymorphism; RFLP, Restriction Fragment Length Polymorphism; IMA, Inter Microsatellite Amplification; RAPD, Random Amplified Polymorphic DNA; AFLP Amplified Fragment Length Polymorphism; indel, insertion/deletion), the forward, reverse and extension primers (for some SNPs); and "Non-mapped markers" containing the new SSR markers released by Syngenta Seeds that are polymorphic in either ARO and/or INRA mapping populations. [file 1471-2229-11-111-S2.XLSX]

## Sheet: Markers in ICuGI consensus map
Marker type	Reference	Name	Forward primer sequence (5'-3')	Reverse primer sequence (5'-3')	Extension primer sequence (5'-3')
AFLP	Cuevas et al. 2008	E13M51_139
AFLP	Cuevas et al. 2008	E13M51_141
AFLP	Cuevas et al. 2008	E13M51_203
AFLP	Cuevas et al. 2008	E14M48_140
AFLP	Cuevas et al. 2008	E14M48_183
AFLP	Cuevas et al. 2008	E14M49_100
AFLP	Cuevas et al. 2008	E14M50_159
AFLP	Cuevas et al. 2008	E16M54_79
AFLP	Cuevas et al. 2008	E18M58_186
AFLP	Cuevas et al. 2008	E18M62_100
AFLP	Cuevas et al. 2008	E19M47_74
AFLP	Cuevas et al. 2008	E19M51_299
AFLP	Cuevas et al. 2008	E19M51_302
AFLP	Cuevas et al. 2008	E24M17_289
AFLP	Cuevas et al. 2008	E24M17_299
AFLP	Cuevas et al. 2008	E24M17_91
AFLP	Cuevas et al. 2008	E24M48_133
AFLP	Cuevas et al. 2008	E24M60_285
AFLP	Cuevas et al. 2008	E25M60_209
AFLP	Cuevas et al. 2008	E26M48_264
AFLP	Cuevas et al. 2008	E26M48_265
AFLP	Harel-Beja et al. 2010	E11/M48-F-074.2-P2
AFLP	Harel-Beja et al. 2010	E11/M48-F-141.3-P2
AFLP	Harel-Beja et al. 2010	E11/M48-F-155.7-P2
AFLP	Harel-Beja et al. 2010	E11/M48-F-175.9-P1
AFLP	Harel-Beja et al. 2010	E11/M48-F-189.5-P2
AFLP	Harel-Beja et al. 2010	E11/M48-F-241.9-P1
AFLP	Harel-Beja et al. 2010	E11/M48-F-311.0-P2
AFLP	Harel-Beja et al. 2010	E11/M49-F-060.7-P1
AFLP	Harel-Beja et al. 2010	E11/M49-F-108.9-P2
AFLP	Harel-Beja et al. 2010	E11/M49-F-110.6-P1
AFLP	Harel-Beja et al. 2010	E11/M49-F-172.9-P2
AFLP	Harel-Beja et al. 2010	E11/M49-F-173.9-P1
AFLP	Harel-Beja et al. 2010	E11/M49-F-190.5-P2
AFLP	Harel-Beja et al. 2010	E11/M49-F-218.7-P1
AFLP	Harel-Beja et al. 2010	E11/M49-F-282.7-P2
AFLP	Harel-Beja et al. 2010	E11/M49-F-339.2-P1
AFLP	Harel-Beja et al. 2010	E11/M49-F-475.0-P1
AFLP	Harel-Beja et al. 2010	E11/M54-F-090.8-P2
AFLP	Harel-Beja et al. 2010	E11/M54-F-097.2-P2
AFLP	Harel-Beja et al. 2010	E11/M54-F-139.9-P2
AFLP	Harel-Beja et al. 2010	E11/M54-F-142.0-P1
AFLP	Harel-Beja et al. 2010	E11/M54-F-163.4-P2
AFLP	Harel-Beja et al. 2010	E11/M54-F-195.4-P1
AFLP	Harel-Beja et al. 2010	E11/M54-F-251.3-P2
AFLP	Harel-Beja et al. 2010	E11/M54-F-340.4-P2
AFLP	Harel-Beja et al. 2010	E11/M54-F-422.2-P1
AFLP	Harel-Beja et al. 2010	E11/M60-F-063.6-P1
AFLP	Harel-Beja et al. 2010	E11/M60-F-103.0-P2
AFLP	Harel-Beja et al. 2010	E11/M60-F-180.9-P1
AFLP	Harel-Beja et al. 2010	E11/M60-F-185.3-P1
AFLP	Harel-Beja et al. 2010	E11/M60-F-206.9-P1
AFLP	Harel-Beja et al. 2010	E11/M60-F-264.7-P1
AFLP	Harel-Beja et al. 2010	E11/M60-F-389.6-P1
AFLP	Harel-Beja et al. 2010	E14/M47-F-088.6-P1
AFLP	Harel-Beja et al. 2010	E14/M47-F-135.1-P2
AFLP	Harel-Beja et al. 2010	E14/M47-F-224.3-P1
AFLP	Harel-Beja et al. 2010	E14/M47-F-285.4-P2
AFLP	Harel-Beja et al. 2010	E14/M47-F-374.3-P1
AFLP	Harel-Beja et al. 2010	E14/M48-F-083.4-P1
AFLP	Harel-Beja et al. 2010	E14/M48-F-087.5-P2
AFLP	Harel-Beja et al. 2010	E14/M48-F-118.4-P1
AFLP	Harel-Beja et al. 2010	E14/M48-F-120.6-P2
AFLP	Harel-Beja et al. 2010	E14/M48-F-129.3-P2
AFLP	Harel-Beja et al. 2010	E14/M48-F-153.4-P2
AFLP	Harel-Beja et al. 2010	E14/M48-F-173.4-P1
AFLP	Harel-Beja et al. 2010	E14/M48-F-234.7-P1
AFLP	Harel-Beja et al. 2010	E14/M48-F-260.9-P2
AFLP	Harel-Beja et al. 2010	E14/M49-F-367.4-P2
AFLP	Harel-Beja et al. 2010	E14/M49-F-375.0-P1
AFLP	Harel-Beja et al. 2010	E14/M49-F-378.5-P2
AFLP	Harel-Beja et al. 2010	E14/M49-F-496.6-P1
AFLP	Harel-Beja et al. 2010	E14/M50-F-093.3-P2
AFLP	Harel-Beja et al. 2010	E14/M50-F-095.3-P1
AFLP	Harel-Beja et al. 2010	E14/M50-F-157.8-P1
AFLP	Harel-Beja et al. 2010	E14/M50-F-185.5-P1
AFLP	Harel-Beja et al. 2010	E14/M50-F-239.5-P1
AFLP	Harel-Beja et al. 2010	E14/M50-F-411.0-P1
AFLP	Harel-Beja et al. 2010	E14/M50-F-447.0-P2
AFLP	Harel-Beja et al. 2010	E14/M51-F-106.8-P1
AFLP	Harel-Beja et al. 2010	E14/M51-F-120.8-P1
AFLP	Harel-Beja et al. 2010	E14/M51-F-121.7-P2
AFLP	Harel-Beja et al. 2010	E14/M51-F-197.2-P1
AFLP	Harel-Beja et al. 2010	E14/M51-F-242.5-P1
AFLP	Harel-Beja et al. 2010	E14/M51-F-276.4-P2
AFLP	Harel-Beja et al. 2010	E14/M51-F-426.2-P2
AFLP	Harel-Beja et al. 2010	E14/M54-F-057.0-P2
AFLP	Harel-Beja et al. 2010	E14/M54-F-074.0-P2
AFLP	Harel-Beja et al. 2010	E14/M54-F-090.6-P1
AFLP	Harel-Beja et al. 2010	E14/M54-F-091.1-P2
AFLP	Harel-Beja et al. 2010	E14/M54-F-145.9-P1
AFLP	Harel-Beja et al. 2010	E14/M54-F-151.7-P2
AFLP	Harel-Beja et al. 2010	E14/M54-F-190.1-P1
AFLP	Harel-Beja et al. 2010	E14/M54-F-227.1-P1
AFLP	Harel-Beja et al. 2010	E14/M54-F-238.3-P1
AFLP	Harel-Beja et al. 2010	E14/M54-F-241.4-P2
AFLP	Harel-Beja et al. 2010	E14/M54-F-281.7-P2
AFLP	Harel-Beja et al. 2010	E14/M54-F-282.9-P1
AFLP	Harel-Beja et al. 2010	E14/M54-F-408.5-P1
AFLP	Harel-Beja et al. 2010	E14/M54-F-430.0-P2
AFLP	Harel-Beja et al. 2010	E14/M59-F-107.4-P1
AFLP	Harel-Beja et al. 2010	E14/M59-F-121.5-P2
AFLP	Harel-Beja et al. 2010	E14/M59-F-141.6-P2
AFLP	Harel-Beja et al. 2010	E14/M59-F-144.5-P2
AFLP	Harel-Beja et al. 2010	E14/M59-F-159.9-P1
AFLP	Harel-Beja et al. 2010	E14/M59-F-188.4-P1
AFLP	Harel-Beja et al. 2010	E14/M59-F-210.7-P1
AFLP	Harel-Beja et al. 2010	E14/M59-F-353.9-P2
AFLP	Harel-Beja et al. 2010	E14/M59-F-355.5-P1
AFLP	Harel-Beja et al. 2010	E14/M60-F-123.6-P1
AFLP	Harel-Beja et al. 2010	E14/M60-F-143.7-P2
AFLP	Harel-Beja et al. 2010	E14/M60-F-144.5-P1
AFLP	Harel-Beja et al. 2010	E14/M60-F-262.6-P1
AFLP	Harel-Beja et al. 2010	E14/M60-F-275.9-P1
AFLP	Harel-Beja et al. 2010	E14/M60-F-277.0-P2
AFLP	Harel-Beja et al. 2010	E14/M60-F-348.2-P1
AFLP	Harel-Beja et al. 2010	E14/M60-F-450.9-P2
AFLP	Harel-Beja et al. 2010	E14/M61-F-115.5-P1
AFLP	Harel-Beja et al. 2010	E14/M61-F-118.9-P1
AFLP	Harel-Beja et al. 2010	E14/M61-F-123.3-P1
AFLP	Harel-Beja et al. 2010	E14/M61-F-181.7-P2
AFLP	Harel-Beja et al. 2010	E14/M61-F-182.6-P1
AFLP	Harel-Beja et al. 2010	E14/M61-F-377.4-P1
AFLP	Harel-Beja et al. 2010	E14/M61-F-436.0-P1
AFLP	Harel-Beja et al. 2010	E14/M61-F-442.2-P2
AFLP	Harel-Beja et al. 2010	E23/M54-F-174.7-P2
AFLP	Harel-Beja et al. 2010	E23/M54-F-302.0-P1
AFLP	Harel-Beja et al. 2010	E23/M54-F-312.7-P1
AFLP	Harel-Beja et al. 2010	E23/M54-F-355.8-P2
AFLP	Harel-Beja et al. 2010	E23/M55-F-110.1-P1
AFLP	Harel-Beja et al. 2010	E23/M55-F-136.6-P2
AFLP	Harel-Beja et al. 2010	E23/M55-F-191.9-P1
AFLP	Harel-Beja et al. 2010	E23/M55-F-205.0-P2
AFLP	Harel-Beja et al. 2010	E23/M60-F-087.1-P1
AFLP	Harel-Beja et al. 2010	E23/M60-F-155.2-P1
AFLP	Harel-Beja et al. 2010	E23/M60-F-194.2-P1
AFLP	Harel-Beja et al. 2010	E23/M60-F-249.7-P2
AFLP	Harel-Beja et al. 2010	E23/M60-F-254.9-P2
AFLP	Harel-Beja et al. 2010	E23/M60-F-256.1-P1
AFLP	Harel-Beja et al. 2010	E23/M60-F-308.5-P1
AFLP	Harel-Beja et al. 2010	E23/M60-F-325.9-P1
AFLP	Harel-Beja et al. 2010	E23/M60-F-413.1-P2
AFLP	Harel-Beja et al. 2010	E23/M61-F-125.7-P2
AFLP	Harel-Beja et al. 2010	E23/M61-F-153.0-P1
AFLP	Harel-Beja et al. 2010	E23/M61-F-235.1-P1
AFLP	Harel-Beja et al. 2010	E23/M61-F-466.1-P2
AFLP	Harel-Beja et al. 2010	E23/M61-F-591.3-P1
AFLP	Harel-Beja et al. 2010	E26/M47-F-084.8-P1
AFLP	Harel-Beja et al. 2010	E26/M47-F-166.4-P1
AFLP	Harel-Beja et al. 2010	E26/M47-F-181.9-P2
AFLP	Harel-Beja et al. 2010	E26/M47-F-231.8-P2
AFLP	Harel-Beja et al. 2010	E26/M47-F-274.9-P1
AFLP	Harel-Beja et al. 2010	E26/M47-F-275.8-P2
AFLP	Harel-Beja et al. 2010	E26/M47-F-289.3-P2
AFLP	Harel-Beja et al. 2010	E26/M47-F-290.7-P1
AFLP	Harel-Beja et al. 2010	E26/M47-F-429.0-P2
AFLP	Harel-Beja et al. 2010	E26/M54-F-115.0-P2
AFLP	Harel-Beja et al. 2010	E26/M54-F-115.6-P1
AFLP	Harel-Beja et al. 2010	E26/M54-F-197.7-P2
AFLP	Harel-Beja et al. 2010	E26/M54-F-245.9-P1
AFLP	Harel-Beja et al. 2010	E26/M54-F-249.0-P2
AFLP	Harel-Beja et al. 2010	E26/M54-F-296.0-P2
AFLP	Harel-Beja et al. 2010	E26/M54-F-339.2-P2
AFLP	Harel-Beja et al. 2010	E26/M54-F-357.2-P2
AFLP	Harel-Beja et al. 2010	E26/M54-F-358.7-P1
AFLP	Harel-Beja et al. 2010	E26/M55-F-106.5-P1
AFLP	Harel-Beja et al. 2010	E26/M55-F-132.5-P1
AFLP	Harel-Beja et al. 2010	E26/M55-F-229.4-P2
AFLP	Harel-Beja et al. 2010	E26/M55-F-330.4-P2
AFLP	Harel-Beja et al. 2010	E26/M55-F-331.4-P1
AFLP	Harel-Beja et al. 2010	E26/M55-F-478.6-P1
AFLP	Perin et al. 2002	E32M56_1
AFLP	Perin et al. 2002	E32M56_2
AFLP	Perin et al. 2002	E33M40_11
AFLP	Perin et al. 2002	E33M40_13
AFLP	Perin et al. 2002	E33M40_3
AFLP	Perin et al. 2002	E35M35_1
AFLP	Perin et al. 2002	E35M35_10
AFLP	Perin et al. 2002	E35M35_17
AFLP	Perin et al. 2002	E35M35_18
AFLP	Perin et al. 2002	E35M35_19
AFLP	Perin et al. 2002	E35M35_21
AFLP	Perin et al. 2002	E35M35_4
AFLP	Perin et al. 2002	E38M43_18
AFLP	Perin et al. 2002	E38M43_24
AFLP	Perin et al. 2002	E38M48_8
AFLP	Perin et al. 2002	E39M42_13
AFLP	Perin et al. 2002	E39M42_20
AFLP	Perin et al. 2002	E39M42_23
AFLP	Perin et al. 2002	E39M42_30
AFLP	Perin et al. 2002	E39M42_9
AFLP	Perin et al. 2002	E40M34_10
AFLP	Perin et al. 2002	E40M34_6
AFLP	Perin et al. 2002	E40M34_8
AFLP	Perin et al. 2002	E40M34_9
AFLP	Perin et al. 2002	E40M51_2
AFLP	Perin et al. 2002	E40M51_3
AFLP	Perin et al. 2002	E40M56_8
AFLP	Perin et al. 2002	E42M31_11
AFLP	Perin et al. 2002	E42M31_18
AFLP	Perin et al. 2002	E42M31_19
AFLP	Perin et al. 2002	E42M31_25
AFLP	Perin et al. 2002	E42M31_30
AFLP	Perin et al. 2002	E42M31_31
AFLP	Perin et al. 2002	E42M31_32
AFLP	Perin et al. 2002	E42M31_39
AFLP	Perin et al. 2002	E42M35_14
AFLP	Perin et al. 2002	E42M35_3
AFLP	Perin et al. 2002	E42M51_3
AFLP	Perin et al. 2002	E42M51_7
AFLP	Perin et al. 2002	E43M44_10
AFLP	Perin et al. 2002	E43M44_14
AFLP	Perin et al. 2002	E43M44_15
AFLP	Perin et al. 2002	E43M44_2
AFLP	Perin et al. 2002	E43M44_7
AFLP	Perin et al. 2002	E43M44_8
AFLP	Perin et al. 2002	E43M44_9
AFLP	Perin et al. 2002	E46M35_11
AFLP	Perin et al. 2002	E46M35_12
AFLP	Perin et al. 2002	E46M35_13
AFLP	Perin et al. 2002	E46M35_14
AFLP	Perin et al. 2002	E46M40_12
AFLP	Perin et al. 2002	E46M40_15
AFLP	Perin et al. 2002	E46M40_18
AFLP	Perin et al. 2002	E46M40_20
AFLP	Perin et al. 2002	E46M40_9
AFLP	Perin et al. 2002	E46M48_1
AFLP	Perin et al. 2002	E46M48_11
AFLP	Perin et al. 2002	E46M48_13
AFLP	Perin et al. 2002	E46M48_16
AFLP	Perin et al. 2002	E46M48_2
AFLP	Perin et al. 2002	E46M48_5
AFLP	Perin et al. 2002	E46M48_7
AFLP	Perin et al. 2002	E46M56_15
AFLP	Perin et al. 2002	E46M56_17
AFLP	Perin et al. 2002	E46M56_17a
AFLP	Perin et al. 2002	E46M56_19
AFLP	Perin et al. 2002	E46M56_9
AFLP	Perin et al. 2002	H33M43_19
AFLP	Perin et al. 2002	H33M43_2
AFLP	Perin et al. 2002	H33M43_20
AFLP	Perin et al. 2002	H33M43_21
AFLP	Perin et al. 2002	H36M37_15
AFLP	Perin et al. 2002	H36M37_17
AFLP	Perin et al. 2002	H36M37_18
AFLP	Perin et al. 2002	H36M41_3
AFLP	Perin et al. 2002	H36M41_6
AFLP	Perin et al. 2002	H36M42_12
AFLP	Perin et al. 2002	H36M42_4
AFLP	Perin et al. 2002	H36M45_15
AFLP	Perin et al. 2002	H36M45_5
AFLP	Perin et al. 2002	H36M45_9
IMA	Oliver et al. 2001	GATA
IMA	Perin et al. 2002	A_650
IMA	Perin et al. 2002	AE_1200
IMA	Perin et al. 2002	AE_1400
IMA	Perin et al. 2002	B_1800
IMA	Perin et al. 2002	E_1150
IMA	Perin et al. 2002	J_1500
IMA	Perin et al. 2002	J_800
IMA	Perin et al. 2002	L_1850
IMA	Perin et al. 2002	L_780
IMA	Perin et al.2002	O_1250
IMA	Perin et al.2002	O_330
IMA	Perin et al.2002	P_1350
IMA	Perin et al.2002	U_710
IMA	Perin et al.2002	Z_1650
INDEL	Cohen et al. ARO in preparation	OAMG11	ACGTTGGATGGGGTTTTAATTGTGGATGGTG	ACGTTGGATGTATTTTTAATTTCATGGAAG	GGGTCATGGAAGAAAAAGAAAAA
INDEL	Cohen et al. ARO in preparation	OAMG18	ACGTTGGATGGTGCAAGCATTTCCATGAAG	ACGTTGGATGCTTGGCAATTTCCAGCTGAA	ACTGGATTCTACCTAATATCTAAA
INDEL	Cohen et al. ARO in preparation	OAMG31	ACGTTGGATGTCCAGGATTCATTGAGGGTG	ACGTTGGATGGCAAAAAGGGATCCACCAAG	AGTGAGGGTGTTAAAAATAGGTAATT
INDEL	Cohen et al. ARO in preparation	OAMG42	ACGTTGGATGCTCTGATGTAATGACGCCTC	ACGTTGGATGGCACTTCACTAACATTATGC	TGATATGAATAAACTGCTCTCT
INDEL	Cohen et al. ARO in preparation	OAMG43	ACGTTGGATGAAATCAGTTTCCTCCCGTGC	ACGTTGGATGGCATTGAACTTTCACACACC	CCTCCCGTGCAGTTATTT
indel	Deleu et al. 2009	A_02-H01	GGTTAACAAACGAGACCTACACG	CCCTTCACCGTTTGAAGATG
indel	Deleu et al. 2009	AI_13-G03	GTCACTTGGTCCTTTTTGCT	GGGCCAGTTTCAAAGATAAG
indel	Deleu et al. 2009	F012	GTTTGAGGATATTGCTACTC	TTTATGTTGTCGCGTTTAC
Indel	Harel-Beja et al. 2010	CmGGPR	TGAGATTGCTTCAACTATGTG	GGAAGTGTTTTGGACGTTG
Indel	Harel-Beja et al. 2010	CmHK1	AACAAGTAATGAGATGACAAAC	CCCTTTATTTCAATCGTTAG
Indel	Harel-Beja et al. 2010	CmPDS	AAACCTACTGCGACCAAC	TGCAACAAAAAAATAGTTAG
Indel	Harel-Beja et al. 2010	CMPSY4	AAACCTACTGCGACCAAC	TGCAACAAAAAAATAGTTAG
Indel	Monforte unpublished	MC264	AGCATCATTGTTGTTAATGGAA	CTGTCCATGTTACCTTGTCAGAA
indel	Morales et al. 2004	TJ14	GGTACTTGCCCAAGAGATGC	CTCCCATAAAATTTGGCACA
indel	Moreno et al. 2008	CmETR1	AGTCGGTCAGTGACGAAAGG	TTTCAAGGAACTCATCAAAACG
indel	Moreno et al. 2008	CMPG4	GGCCTATGGAAATGCAGTCA	GAAATTGCAATGGCTCTTCA
RAPD	Cuevas et al. 2008	BC299_650
RAPD	Cuevas et al. 2008	BC318_750
RAPD	Cuevas et al. 2008	BC388_125
RAPD	Cuevas et al. 2008	BC413_750
RAPD	Cuevas et al. 2008	BC413_800
RAPD	Cuevas et al. 2008	BC469_700
RAPD	Cuevas et al. 2008	BC526_831
RAPD	Cuevas et al. 2008	BC641_500
RAPD	Cuevas et al. 2008	OPAA10_1000
RAPD	Cuevas et al. 2008	OPAB11_400
RAPD	Cuevas et al. 2008	OPAB11_500
RAPD	Cuevas et al. 2008	OPAB11_550
RAPD	Cuevas et al. 2008	OPAB4_1375cod
RAPD	Cuevas et al. 2008	OPAB4_650
RAPD	Cuevas et al. 2008	OPAC11_1350
RAPD	Cuevas et al. 2008	OPAC11_570
RAPD	Cuevas et al. 2008	OPAC8_700
RAPD	Cuevas et al. 2008	OPAD14_400
RAPD	Cuevas et al. 2008	OPAD14_500
RAPD	Cuevas et al. 2008	OPAD15_830
RAPD	Cuevas et al. 2008	OPAD16_1375
RAPD	Cuevas et al. 2008	OPAD16_725
RAPD	Cuevas et al. 2008	OPAD19_1200
RAPD	Cuevas et al. 2008	OPAE2_1250
RAPD	Cuevas et al. 2008	OPAE3_600
RAPD	Cuevas et al. 2008	OPAE7_350
RAPD	Cuevas et al. 2008	OPAE9_725
RAPD	Cuevas et al. 2008	OPAG15_570
RAPD	Cuevas et al. 2008	OPAG15_600
RAPD	Cuevas et al. 2008	OPAH14_1200
RAPD	Cuevas et al. 2008	OPAH2_1375
RAPD	Cuevas et al. 2008	OPAI11_600
RAPD	Cuevas et al. 2008	OPAI8_800
RAPD	Cuevas et al. 2008	OPAI9_250
RAPD	Cuevas et al. 2008	OPAJ20_831
RAPD	Cuevas et al. 2008	OPAJ3_570
RAPD	Cuevas et al. 2008	OPAL11_1250
RAPD	Cuevas et al. 2008	OPAL11_950
RAPD	Cuevas et al. 2008	OPAL8_400
RAPD	Cuevas et al. 2008	OPAL8_950
RAPD	Cuevas et al. 2008	OPAL9_1100
RAPD	Cuevas et al. 2008	OPAL9_1200
RAPD	Cuevas et al. 2008	OPAL9_750
RAPD	Cuevas et al. 2008	OPAM14_1380
RAPD	Cuevas et al. 2008	OPAO7_600
RAPD	Cuevas et al. 2008	OPAP13_575
RAPD	Cuevas et al. 2008	OPAP13_950
RAPD	Cuevas et al. 2008	OPAP2_800
RAPD	Cuevas et al. 2008	OPAP2_820
RAPD	Cuevas et al. 2008	OPAR1_700
RAPD	Cuevas et al. 2008	OPAR11_300
RAPD	Cuevas et al. 2008	OPAT1_550cod
RAPD	Cuevas et al. 2008	OPAT1_575
RAPD	Cuevas et al. 2008	OPAT15_550
RAPD	Cuevas et al. 2008	OPAU2_830
RAPD	Cuevas et al. 2008	OPAV11_650
RAPD	Cuevas et al. 2008	OPAV11_900
RAPD	Cuevas et al. 2008	OPAX16_750
RAPD	Cuevas et al. 2008	OPAX6_400
RAPD	Cuevas et al. 2008	OPAX6_550
RAPD	Cuevas et al. 2008	OPAY16_400
RAPD	Cuevas et al. 2008	OPC10_900
RAPD	Cuevas et al. 2008	OPC13_950
RAPD	Cuevas et al. 2008	OPF4_850
RAPD	Cuevas et al. 2008	OPG8_400
RAPD	Cuevas et al. 2008	OPI11_500
RAPD	Cuevas et al. 2008	OPK3_550
RAPD	Cuevas et al. 2008	OPK4_564
RAPD	Cuevas et al. 2008	OPK4_831
RAPD	Cuevas et al. 2008	OPM7_750
RAPD	Cuevas et al. 2008	OPO6_1375
RAPD	Cuevas et al. 2008	OPO61_584
RAPD	Cuevas et al. 2008	OPP8_564
RAPD	Cuevas et al. 2008	OPR11_700
RAPD	Cuevas et al. 2008	OPR3_831
RAPD	Cuevas et al. 2008	OPR5_500
RAPD	Cuevas et al. 2008	OPS12_1300
RAPD	Cuevas et al. 2008	OPS12_570
RAPD	Cuevas et al. 2008	OPU15_564
RAPD	Cuevas et al. 2008	OPV12_700
RAPD	Cuevas et al. 2008	OPW16_800
RAPD	Cuevas et al. 2008	OPY5_831
RAPD	Cuevas et al. 2008	OPY51_250
RAPD	Cuevas et al. 2008	OPZ18_1375
RAPD	Cuevas et al. 2009	BC299_1250
RAPD	Cuevas et al. 2009	BC6411_250
RAPD	INRA	OPD08a_400
RAPD	Paris et al. 2008	OPR13_400
RAPD	Yuste-Lisbona et al. 2010	OPR01_500
RFLP	Baudracco-Arnas et al. 1996	CM_9b
RFLP	Baudracco-Arnas et al. 1996	CM004
RFLP	Baudracco-Arnas et al. 1996	CM04
RFLP	Baudracco-Arnas et al. 1996	CM05
RFLP	Baudracco-Arnas et al. 1996	CM07
RFLP	Baudracco-Arnas et al. 1996	CM101a
RFLP	Baudracco-Arnas et al. 1996	CM101b
RFLP	Baudracco-Arnas et al. 1996	CM11
RFLP	Baudracco-Arnas et al. 1996	CM115
RFLP	Baudracco-Arnas et al. 1996	CM122
RFLP	Baudracco-Arnas et al. 1996	CM131
RFLP	Baudracco-Arnas et al. 1996	CM139
RFLP	Baudracco-Arnas et al. 1996	CM149
RFLP	Baudracco-Arnas et al. 1996	CM15
RFLP	Baudracco-Arnas et al. 1996	CM173
RFLP	Baudracco-Arnas et al. 1996	CM21
RFLP	Baudracco-Arnas et al. 1996	CM22
RFLP	Baudracco-Arnas et al. 1996	CM220
RFLP	Baudracco-Arnas et al. 1996	CM24
RFLP	Baudracco-Arnas et al. 1996	CM26
RFLP	Baudracco-Arnas et al. 1996	CM33
RFLP	Baudracco-Arnas et al. 1996	CM38
RFLP	Baudracco-Arnas et al. 1996	CM39a
RFLP	Baudracco-Arnas et al. 1996	CM39b
RFLP	Baudracco-Arnas et al. 1996	CM88a
RFLP	Baudracco-Arnas et al. 1996	CM88b
RFLP	Baudracco-Arnas et al. 1996	CM91
RFLP	Baudracco-Arnas et al. 1996	CM93a
RFLP	Baudracco-Arnas et al. 1996	CM93b
RFLP	Baudracco-Arnas et al. 1996	CM98
RFLP	Cuevas et al. 2009	CM17
RFLP	Oliver et al. 2001	Aco
RFLP	Oliver et al. 2001	Acs1
RFLP	Oliver et al. 2001	Acs2
RFLP	Oliver et al. 2001	AEST132
RFLP	Oliver et al. 2001	AEST134
RFLP	Oliver et al. 2001	AEST135a
RFLP	Oliver et al. 2001	AEST135b
RFLP	Oliver et al. 2001	AEST139
RFLP	Oliver et al. 2001	AEST144
RFLP	Oliver et al. 2001	AEST1a
RFLP	Oliver et al. 2001	AEST1b
RFLP	Oliver et al. 2001	AEST23
RFLP	Oliver et al. 2001	AEST239a
RFLP	Oliver et al. 2001	AEST239b
RFLP	Oliver et al. 2001	AEST25
RFLP	Oliver et al. 2001	AEST29
RFLP	Oliver et al. 2001	AEST38
RFLP	Oliver et al. 2001	AEST47
RFLP	Oliver et al. 2001	AEST59
RFLP	Oliver et al. 2001	AEST84
RFLP	Oliver et al. 2001	AEST9
RFLP	Oliver et al. 2001	AEST90b
RFLP	Oliver et al. 2001	Aox2
RFLP	Oliver et al. 2001	Aox3
RFLP	Oliver et al. 2001	Cus
RFLP	Oliver et al. 2001	Hsp70
RFLP	Oliver et al. 2001	Icl
RFLP	Oliver et al. 2001	MC102
RFLP	Oliver et al. 2001	MC103a
RFLP	Oliver et al. 2001	MC103b
RFLP	Oliver et al. 2001	MC107
RFLP	Oliver et al. 2001	MC118
RFLP	Oliver et al. 2001	MC11a
RFLP	Oliver et al. 2001	MC11b
RFLP	Oliver et al. 2001	MC120
RFLP	Oliver et al. 2001	MC123
RFLP	Oliver et al. 2001	MC124
RFLP	Oliver et al. 2001	MC125
RFLP	Oliver et al. 2001	MC127
RFLP	Oliver et al. 2001	MC13
RFLP	Oliver et al. 2001	MC130
RFLP	Oliver et al. 2001	MC131
RFLP	Oliver et al. 2001	MC132
RFLP	Oliver et al. 2001	MC133a
RFLP	Oliver et al. 2001	MC133b
RFLP	Oliver et al. 2001	MC134
RFLP	Oliver et al. 2001	MC136
RFLP	Oliver et al. 2001	MC138
RFLP	Oliver et al. 2001	MC14
RFLP	Oliver et al. 2001	MC146
RFLP	Oliver et al. 2001	MC148
RFLP	Oliver et al. 2001	MC149
RFLP	Oliver et al. 2001	MC16
RFLP	Oliver et al. 2001	MC17
RFLP	Oliver et al. 2001	MC20
RFLP	Oliver et al. 2001	MC202
RFLP	Oliver et al. 2001	MC203
RFLP	Oliver et al. 2001	MC206
RFLP	Oliver et al. 2001	MC207a
RFLP	Oliver et al. 2001	MC207b
RFLP	Oliver et al. 2001	MC208
RFLP	Oliver et al. 2001	MC209b
RFLP	Oliver et al. 2001	MC21
RFLP	Oliver et al. 2001	MC210
RFLP	Oliver et al. 2001	MC212
RFLP	Oliver et al. 2001	MC216
RFLP	Oliver et al. 2001	MC217
RFLP	Oliver et al. 2001	MC218
RFLP	Oliver et al. 2001	MC219
RFLP	Oliver et al. 2001	MC220
RFLP	Oliver et al. 2001	MC221
RFLP	Oliver et al. 2001	MC224
RFLP	Oliver et al. 2001	MC225
RFLP	Oliver et al. 2001	MC226
RFLP	Oliver et al. 2001	MC22b
RFLP	Oliver et al. 2001	MC231
RFLP	Oliver et al. 2001	MC233
RFLP	Oliver et al. 2001	MC234
RFLP	Oliver et al. 2001	MC235
RFLP	Oliver et al. 2001	MC236
RFLP	Oliver et al. 2001	MC237
RFLP	Oliver et al. 2001	MC239
RFLP	Oliver et al. 2001	MC244
RFLP	Oliver et al. 2001	MC247
RFLP	Oliver et al. 2001	MC248
RFLP	Oliver et al. 2001	MC249
RFLP	Oliver et al. 2001	MC251
RFLP	Oliver et al. 2001	MC253
RFLP	Oliver et al. 2001	MC255a
RFLP	Oliver et al. 2001	MC255b
RFLP	Oliver et al. 2001	MC256
RFLP	Oliver et al. 2001	MC261a
RFLP	Oliver et al. 2001	MC261b
RFLP	Oliver et al. 2001	MC265a
RFLP	Oliver et al. 2001	MC265b
RFLP	Oliver et al. 2001	MC268
RFLP	Oliver et al. 2001	MC269a
RFLP	Oliver et al. 2001	MC269b
RFLP	Oliver et al. 2001	MC27
RFLP	Oliver et al. 2001	MC273
RFLP	Oliver et al. 2001	MC274
RFLP	Oliver et al. 2001	MC275
RFLP	Oliver et al. 2001	MC276
RFLP	Oliver et al. 2001	MC277
RFLP	Oliver et al. 2001	MC278
RFLP	Oliver et al. 2001	MC279
RFLP	Oliver et al. 2001	MC281
RFLP	Oliver et al. 2001	MC284
RFLP	Oliver et al. 2001	MC286
RFLP	Oliver et al. 2001	MC287
RFLP	Oliver et al. 2001	MC289
RFLP	Oliver et al. 2001	MC290
RFLP	Oliver et al. 2001	MC291
RFLP	Oliver et al. 2001	MC294
RFLP	Oliver et al. 2001	MC295
RFLP	Oliver et al. 2001	MC296
RFLP	Oliver et al. 2001	MC298
RFLP	Oliver et al. 2001	MC301
RFLP	Oliver et al. 2001	MC307
RFLP	Oliver et al. 2001	MC308
RFLP	Oliver et al. 2001	MC309
RFLP	Oliver et al. 2001	MC31
RFLP	Oliver et al. 2001	MC310
RFLP	Oliver et al. 2001	MC311
RFLP	Oliver et al. 2001	MC313
RFLP	Oliver et al. 2001	MC315
RFLP	Oliver et al. 2001	MC316
RFLP	Oliver et al. 2001	MC317
RFLP	Oliver et al. 2001	MC318
RFLP	Oliver et al. 2001	MC319
RFLP	Oliver et al. 2001	MC32
RFLP	Oliver et al. 2001	MC320
RFLP	Oliver et al. 2001	MC325
RFLP	Oliver et al. 2001	MC326
RFLP	Oliver et al. 2001	MC329
RFLP	Oliver et al. 2001	MC33
RFLP	Oliver et al. 2001	MC330
RFLP	Oliver et al. 2001	MC331a
RFLP	Oliver et al. 2001	MC331b
RFLP	Oliver et al. 2001	MC337
RFLP	Oliver et al. 2001	MC339a
RFLP	Oliver et al. 2001	MC339b
RFLP	Oliver et al. 2001	MC340
RFLP	Oliver et al. 2001	MC348
RFLP	Oliver et al. 2001	MC349
RFLP	Oliver et al. 2001	MC352
RFLP	Oliver et al. 2001	MC356
RFLP	Oliver et al. 2001	MC365
RFLP	Oliver et al. 2001	MC373
RFLP	Oliver et al. 2001	MC375
RFLP	Oliver et al. 2001	MC376
RFLP	Oliver et al. 2001	MC38
RFLP	Oliver et al. 2001	MC384
RFLP	Oliver et al. 2001	MC387
RFLP	Oliver et al. 2001	MC388
RFLP	Oliver et al. 2001	MC39
RFLP	Oliver et al. 2001	MC40
RFLP	Oliver et al. 2001	MC42
RFLP	Oliver et al. 2001	MC44
RFLP	Oliver et al. 2001	MC47
RFLP	Oliver et al. 2001	MC50
RFLP	Oliver et al. 2001	MC51
RFLP	Oliver et al. 2001	MC52a
RFLP	Oliver et al. 2001	MC52b
RFLP	Oliver et al. 2001	MC53
RFLP	Oliver et al. 2001	MC54
RFLP	Oliver et al. 2001	MC60
RFLP	Oliver et al. 2001	MC63
RFLP	Oliver et al. 2001	MC68
RFLP	Oliver et al. 2001	MC69
RFLP	Oliver et al. 2001	MC7
RFLP	Oliver et al. 2001	MC71
RFLP	Oliver et al. 2001	MC76
RFLP	Oliver et al. 2001	MC77
RFLP	Oliver et al. 2001	MC78
RFLP	Oliver et al. 2001	MC79
RFLP	Oliver et al. 2001	MC8
RFLP	Oliver et al. 2001	MC82
RFLP	Oliver et al. 2001	MC85
RFLP	Oliver et al. 2001	MC88
RFLP	Oliver et al. 2001	MC92
RFLP	Oliver et al. 2001	MC93
RFLP	Oliver et al. 2001	MC97
RFLP	Oliver et al. 2001	MC99a
RFLP	Oliver et al. 2001	MC99b
RFLP	Oliver et al. 2001	Mdr
RFLP	Oliver et al. 2001	MG1
RFLP	Oliver et al. 2001	MG18
RFLP	Oliver et al. 2001	MG19
RFLP	Oliver et al. 2001	MG21
RFLP	Oliver et al. 2001	MG23
RFLP	Oliver et al. 2001	MG28
RFLP	Oliver et al. 2001	MG34a
RFLP	Oliver et al. 2001	MG34b
RFLP	Oliver et al. 2001	MG37a
RFLP	Oliver et al. 2001	MG37b
RFLP	Oliver et al. 2001	MG57
RFLP	Oliver et al. 2001	MG63
RFLP	Oliver et al. 2001	Mlf1
RFLP	Oliver et al. 2001	Mlf2
RFLP	Oliver et al. 2001	MRGH4
RFLP	Oliver et al. 2001	MRGH63
RFLP	Oliver et al. 2001	MRGH7
RFLP	Oliver et al. 2001	Ms
RFLP	Oliver et al. 2001	Msf1
RFLP	Oliver et al. 2001	Npr
RFLP	Oliver et al. 2001	Pgd
RFLP	Perin et al. 2002	CmXET6
SNP	Cohen et al. ARO in preparation	OAMG1	ACGTTGGATGATCCACGCACCTGAATTTTC	ACGTTGGATGCGAGTGGCTATGCAAGTTTG	CTTACAGCGAAGTGGATGG
SNP	Cohen et al. ARO in preparation	OAMG10	ACGTTGGATGACAGGGTTATAAGAGAAGGG	ACGTTGGATGCCTTCTCAGCAAGTTGTTCC	CTCAGCAAATAGCTTGGCG
SNP	Cohen et al. ARO in preparation	OAMG12	ACGTTGGATGAGGAGAGCCCTAAGCTAAAC	ACGTTGGATGACACCGCCAAAGACATTTCC	AACTAATCCACTCCATT
SNP	Cohen et al. ARO in preparation	OAMG13	ACGTTGGATGTTGAAAGCACTGCTACATTC	ACGTTGGATGGTAGGAATTAAATCTTCTTG	AAGCACTGCTACATTCAGATACA
SNP	Cohen et al. ARO in preparation	OAMG14	ACGTTGGATGGGAGAGGTTAAATCGGTTAC	ACGTTGGATGGCTTATGGTTTTAGCAATG	TTAAATCGGTTACAAGTGTCT
SNP	Cohen et al. ARO in preparation	OAMG16	ACGTTGGATGATTAGGCGGATGCCTTCTTG	ACGTTGGATGAGGAAGTAGAGTTCTAACAG	TTGTGTATACACTTAACTTGTAG
SNP	Cohen et al. ARO in preparation	OAMG17	ACGTTGGATGGTGCTGTTCTTCTTCCTTAG	ACGTTGGATGCCAGTCTGTATCATTTCTTC	GTCAGGATAAGTTCTCTCACTAGG
SNP	Cohen et al. ARO in preparation	OAMG2	ACGTTGGATGATATGGGCAAATGCGAAGGG	ACGTTGGATGCCAATACTTGCCACGTTATG	AGAAGGGCTCTCATTGCTTTGTAA
SNP	Cohen et al. ARO in preparation	OAMG20	ACGTTGGATGCACGATTTGCCTCTGAATCC	ACGTTGGATGCTTCAGATGCAAGTTCAGGG	GATTGGTTCGGAGGATTGTTCGGTG
SNP	Cohen et al. ARO in preparation	OAMG21	ACGTTGGATGTAAGATGGTCTGTTTTGAGG	ACGTTGGATGGAGACATTTTTGAAAGCTG	GGGAAGCTGATTCAGAATATC
SNP	Cohen et al. ARO in preparation	OAMG22	ACGTTGGATGGGGTTTCGATTTGGCATTC	ACGTTGGATGGGTAGTAAAAGCAACATCAAC	TTTTCGATTTGGCATTCAATTAT
SNP	Cohen et al. ARO in preparation	OAMG26	ACGTTGGATGCTCAATACAGAGTAGGTGTTC	ACGTTGGATGGAGTCTCTTGTAGATGATGC	ACATATTTCTAGCCTATTTTATCA
SNP	Cohen et al. ARO in preparation	OAMG27	ACGTTGGATGTGTTTGTAACTAGCAAATG	ACGTTGGATGTCTCCACCTTTGTTGGGATG	GTTTTTGTAACTAGCAAATGCGGCAG
SNP	Cohen et al. ARO in preparation	OAMG28	ACGTTGGATGGACCATATTTGCCCCCTTTC	ACGTTGGATGTTTTTTTTTGAGAAGAAA	CATAACCTCATCAACTTTC
SNP	Cohen et al. ARO in preparation	OAMG3	ACGTTGGATGTAAGTTAAGCTAAGGTTTG	ACGTTGGATGCTCCTTTTTCAACTCTCTAC	TTTGATTAGAAGTTAGATATCGGA
SNP	Cohen et al. ARO in preparation	OAMG30	ACGTTGGATGATGTGCCAATGTATCCACCC	ACGTTGGATGAAGAGATTACGCGAGAAGGG	CGAGAAGGGGAATGTTGGC
SNP	Cohen et al. ARO in preparation	OAMG32	ACGTTGGATGCTCAGCCTGACAAGCATATC	ACGTTGGATGCGCAGGATTAAAAATCCTA	AAAAAAAAATTTGTGCCTGTCCCC
SNP	Cohen et al. ARO in preparation	OAMG33	ACGTTGGATGAGATTCTGATCTGTAGGTCC	ACGTTGGATGCACCCAATATATATTAACTTC	GTCCATTAAGTTCCCTTCCT
SNP	Cohen et al. ARO in preparation	OAMG36	TTCTTCCAGCTTGGCTTG	TGTTCTCAGCATCACATCTC
SNP	Cohen et al. ARO in preparation	OAMG39	ACGTTGGATGGTTAGCCTGTCTAAGAACTG	ACGTTGGATGGGGTGAGATATGAAACAGCG	GTCTAAGAACTGGCGAGG
SNP	Cohen et al. ARO in preparation	OAMG4	ACGTTGGATGATTTGGAAGTAGTGCTCCGC	ACGTTGGATGGACAGGATAGGATCAAGTTC	TCCCTGTAGAACCATCCATC
SNP	Cohen et al. ARO in preparation	OAMG41	ACGTTGGATGATCGGATATGCTCTTGTGCC	ACGTTGGATGAGCATGTGCAAGATGACAGG	GGAGTATTGCTAGGACC
SNP	Cohen et al. ARO in preparation	OAMG5	ACGTTGGATGAACAAGAACAGTTCCGTGGC	ACGTTGGATGGGTGGTGGTTTGAGTTTCTC	AGTTCCGTGGCGGTGAC
SNP	Cohen et al. ARO in preparation	OAMG6	ACGTTGGATGCGACCCCCAAAAGTCATTTC	ACGTTGGATGCGTTTATCTCCCATTTGAAGC	CCCTTGAAGCTTATTTGTCAT
SNP	Cohen et al. ARO in preparation	OAMG7	ACGTTGGATGTATGCACCCTCCAGTTTCAC	ACGTTGGATGGTAGCAACAACGGCCATTTC	GCCATTTCATCCATCAG
SNP	Cohen et al. ARO in preparation	OAMG8	ACGTTGGATGCCGTGAGAAGCCATGAAATG	ACGTTGGATGGCTTGAATAGTTCAGAGTTG	ACTGACATTTTTCAAAGTAAAGCA
SNP	Cohen et al. ARO in preparation	OAMG9	ACGTTGGATGGGTTCCTGTCCTTCACACC	ACGTTGGATGAACGAAGGCATCATGTGCAG	TTCCTGTCCTTCACACCTGGAAC
SNP	Cuevas et al. 2008	BOH_1	TGGGCVIGRTGGGCBCA	TCCCCAGTGATTAAACAAACA
SNP	Cuevas et al. 2008	CU2484	GGTGCAGAGCATCAAACAAA	AACATGAACCCATCCCAGAA
SNP	Cuevas et al. 2008	CU2522	TCCCACTCTGAAGGAGTGCT	TCATGCAACAATGATGTCCA
SNP	Cuevas et al. 2008	CU2527	TTTCTAAGGTGCCATCAGCA	AGGAAGCCTCCGATCTCATT
SNP	Cuevas et al. 2008	CU2557	TGCAGCTGATTGTTTGTGGT	GAATATGCAGCGAGTGTGGA
SNP	Cuevas et al. 2008	CU2578	TGAGAGCTCCGAACCATACC	TGGTGTGGATCTTGGAATCA
SNP	Cuevas et al. 2008	CU6	GGTTTCGCACAGTCATTACAAG	AGAAGCGAAAGTGGACCAGA
SNP	Cuevas et al. 2008	LycB	TCAAGCTGCCATTGTTCTTG	AACGTCCATCTGAACCAAGG
SNP	Cuevas et al. 2008	PDS	TCCTGCACCCATAAATGGTA	TCCAGTTTATGTTACCCGCATA
SNP	Cuevas et al. 2008	ZEP	TCACATTGTCACACCAACCA	AAACACCCCAATCAACCAGA
SNP	Cuevas et al. 2009	CU160	ATGAACCACAACAGCCCTTC	GAGACGGTCCAACCACTGTT
SNP	Cuevas et al. 2009	CU2544	TTTGATTGCCTCTGCTTCAC	GGGTGGGAAATATGGAGTTG
SNP	Cuevas et al. 2009	CU491	AATCAACCAAAGTCCAAGACG	TGCCTGCTGTAGCCTCTGTA
SNP	Deleu et al. 2009	15d_01-B03a	CCATAAGCTAGGACTTTTGTTAAGG	TGGGAGGAGAATTTGAGCTG	CCAAATGTTTGGTCGTATT
SNP	Deleu et al. 2009	15d_01-B03b	TGGGAGGAGAATTTGAGCTG	CCATAAGCTAGGACTTTTGTTAAGG	CCAAATGTTTGGTCGTATT
SNP	Deleu et al. 2009	15d_14-B01	GAGCTGAAACGAAGAGACAGACAG	GCCAATATAAAAGCAAGTCCAACC
SNP	Deleu et al. 2009	15d_17-G01	AAAGTACATGTTACCAAGAAAGAGC	ATTTGCACGCACAACTGAAA
SNP	Deleu et al. 2009	15d_27-B02	AACCCAAAAGCTCAAACCAA	AACCATCCTGGGAGGAACTT	GGTTCTACCATCTGTGTCTGAATTTGT
SNP	Deleu et al. 2009	15d_29-E06	GACAATTCGGAGTCCATCAAAT	GCGATCTACGCAATACATTCAA	CCATAGAAGCACTGCCCTC
SNP	Deleu et al. 2009	46d_11-A08	GAGCGTACGAGAAATACACAAGA	TGAAGGAGGAGGGTTATGTAGG
SNP	Deleu et al. 2009	46d_21-E02	GTGACTTTCGGGCTGTTTCT	TTTTTCGGGAAATTACCCATT	ACTTTCGAAAAGAGAGAGTC
SNP	Deleu et al. 2009	46d_37-H06	GATGTTTCTCAATGGGAGTCTCAA	CCATCATGTGACCAACTAACAACA	ATTTGTAATGGAATGCTCGTGTAAT
SNP	Deleu et al. 2009	A_04-B10	CGGGAAAGCAAACAAGAAAG	CATGAGCGGGGAATCAATAG
SNP	Deleu et al. 2009	A_05-A02	CATTCTGGTTGCTTACAAAGATGG	TCAGCTACTGGATGTGATTGTTGA	ACTGACATTTCCTTGCCCC
SNP	Deleu et al. 2009	A_06-A03	AGCTGCTCTAGGGCCTCTGT	GGATTTCTTCGGGCTTGTAA
SNP	Deleu et al. 2009	A_08-D10	TGAGAAGGTGGCATCACTTG	AATTATGGTACGGGCTGGTC
SNP	Deleu et al. 2009	A_08-H06	TAGAATTGCTACCGCAGTGTGAA	TTGAGCACTCATCCAAAATAGCC	CATTTTTCCCTAGTAACTCCCCT
SNP	Deleu et al. 2009	A_17-A08	ATCGCCATGTATTTCTCTGCTACA	CATCCACATCTGAATCTTTCAACC
SNP	Deleu et al. 2009	A_18-A08	GATTCGCAAATCTCTGCCATAAC	TCCACACCAAGTCGAGATCTTTT
SNP	Deleu et al. 2009	A_20-H12	CCGAGAGATCGATTTGCTTACAC	AACTGCATGGTTTCTCAAAGAGC
SNP	Deleu et al. 2009	A_21-C11	CTGGATGAGAAAATGCGAGA	CCATGGCTTATCAAGAAGAGA	ACGAAATCAAAGCATCCAGAC
SNP	Deleu et al. 2009	A_23-C03	CTGCTGAGGAATATAGCAGTTCT	CGTGTCTGCAAGAACGAAAG	CAAAATATGTGGTTCTCCCGA
SNP	Deleu et al. 2009	A_25-G05	AATTCGAAGCTATGTCACTGTGC	TCGTCTCGAGCTCTTTCTACCTT
SNP	Deleu et al. 2009	A_30-G06	AGCACAAATTCGTGGAAGTCAAAG	CCAAAATCTTTCCCCACAAGAAAC	GTTTTCCGGAGATTTGGTACTC
SNP	Deleu et al. 2009	A_31-E10	TGCTGGACAGGAAAGATTCA	CTCCACAAGGTCCGTTTTGT
SNP	Deleu et al. 2009	A_32-B01	AGCCGTTACTGTGGATTTTGATAG	ATCGTTCTTGGGAAGGACTCTAAC
SNP	Deleu et al. 2009	A_38-F04	GCCGACCATTCTGATGATTTAC	CCAAATTCATCAACACCAGGTT
SNP	Deleu et al. 2009	AI_02-A08	CCTCAAGATCTGGAAAGCTCA	GCAACCCGAGATATCAATCG	GTGACGTTCATTTAGACTGGCA
SNP	Deleu et al. 2009	AI_02-C08	CTCAACATCTCCAAATCCATCAAC	CCTCTGCTCGTCTCTGTAATCTCA
SNP	Deleu et al. 2009	AI_03-B03	GCAGGAGCTTTGTTAGAGCTTTCT	CCTTAGCAGTCACCTCCAAAGACT
SNP	Deleu et al. 2009	AI_03-E11	CTAGGTTTGGCTACACAATCTGCT	AGCTCAATTACAAGCCACAGAAAG
SNP	Deleu et al. 2009	AI_03-F03	GAGCGAACAAAGAGAACCTGAA	AGGAGTGATTTCCTCCTCCAAG
SNP	Deleu et al. 2009	AI_03-G06	ACCTTCATTCTCTTCTTCGTCCTT	GTGATTTCAGTAGGATTGGATTGG
SNP	Deleu et al. 2009	AI_04-D08	GCTGGCCCTTGTGATGAAGA	TTTGCTGAAGAGAAAAGGTGCA	AATGTTAGCACATCTTTCAT
SNP	Deleu et al. 2009	AI_04-E05	GATGCTCTGTCTTTCACTCCAAAA	CCTATCTATGGAAGCGTCGGTATC	GGGACGATTCCAACGACGACTC
SNP	Deleu et al. 2009	AI_05-F11	TCGCTAAGATGCACAACACC	AATAGCTGTGCCCTCAGCAC
SNP	Deleu et al. 2009	AI_05-G01	GGAGTTCAAAGTACCGGAGACGAT	GAAAAATCACCACATCGGCATCTA	TCGGCATCTAAATCCAGTCA
SNP	Deleu et al. 2009	AI_05-H08	TAAATCGAAACCGGAGATGG	AGCCGGTATTGTCCTTATCG	CTCCCTCATGGAGGATTT
SNP	Deleu et al. 2009	AI_06-G01	ACAACACCATTATCACCACCAATC	CGTGGTAAAGCTGGTAATGAGCTA	GTGAGCCAGGACTCGTAGAAGTC
SNP	Deleu et al. 2009	AI_08-F01	TTCACAGTCAATGTACCCCAGAAT	GACTCCACTGGTTTAGGAGGAAGA	TGATGCCCAAACCTGCTG
SNP	Deleu et al. 2009	AI_08-F10	GAAAACGAGATTCTGGGACTGA	TTTTGTAGGCTTTCGGTGCTTA
SNP	Deleu et al. 2009	AI_08-G09	AGATTCTACATCTTGTGGCTGGTG	CCTCTTTGGAATCGAGTTCTTCAT
SNP	Deleu et al. 2009	AI_08-H11	TGGTTGTGTCTACTGCGACACTT	TCCACGATGAGGACTACTCACAA	GAGACCAACGTCTCCACTCC
SNP	Deleu et al. 2009	AI_09-D03	CTCACATTACTGTTGCAGGTTCA	TCTTTTGGTGTTCCAGGGTACTT
SNP	Deleu et al. 2009	AI_09-E07	CTGATTCCGATCAATCAAACAGTC	TATCCAGTTCTGGTTTCGTGATGT	AGAATCCCAAATGATGTAGCATAG
SNP	Deleu et al. 2009	AI_09-F07	AGGAGTGACATCTTTGGCGAG	CTCACCAACTTTCCACATCCG	CTTGGTGCTGTTCATGGAAT
SNP	Deleu et al. 2009	AI_09-G07	CACTATTTACCGGGTTAACGATCC	TTCCTCTCAAGGCTTACTTGGTTC	GTGTGCGCATTATTGGTAATTTT
SNP	Deleu et al. 2009	AI_09-G08	TCGAAGCAAAACTTCAGACA	TGATACGCCACATTTGGATG
SNP	Deleu et al. 2009	AI_10-B10	GTGGGTGAGAGTAGATGGTGATTG	CTTCTTCTCCAGCTCTTCCTTACG	ACTTCCTGTTGTTCAAAAAAGTTC
SNP	Deleu et al. 2009	AI_11-E06	ACTGGTTCAACAAGCAAGGAAT	TTGTGACCAAAGAAATGACCAG
SNP	Deleu et al. 2009	AI_12-B08	AGGCTAAGGAATCAACCAAATCAC	GTTAGTGGTGGTCGATACAACAGG	GCTGTCGTCAAACGCCTC
SNP	Deleu et al. 2009	AI_13-F02	GTCGAGGAAATACGTTCAGGAGTT	CCTATAATCCCAAAATCCCAGTTG	GAAACAGCAATTTTACTTCATTGTAAC
SNP	Deleu et al. 2009	AI_13-H12	CTACGATGCTGAGAGCAAGTAAGC	CCGTCAGAAATCCTCAGGTAAAGT
SNP	Deleu et al. 2009	AI_14-B01	GATTGCTTGTCATCTTGGTTGGT	CTGCTCGAAATGAGGCTTACAAT	CCATCCAACCCTTGTAGAAAATC
SNP	Deleu et al. 2009	AI_14-E02	CTCTGCTTTTACTCCTCCCCATT	TCTCCCACTCTCAACAACAGTCA	TTTTTCTCTTCTCTCTCTCTTTTCTTC
SNP	Deleu et al. 2009	AI_14-F04	CATCTTCTTCATCCCTCGAAA	TTCCTCCGACGTTCGTGTA
SNP	Deleu et al. 2009	AI_14-H05	AGGATCTCGAAAGTGGTTCAATG	GCTCAGTGCTGACATCCTGTAAA
SNP	Deleu et al. 2009	AI_16-D09	TGTACCTTCCGATTCTGTGTG	TCAAATCAATCCAGGCAATG	GGGACAGTGTACTCTCAATCAATC
SNP	Deleu et al. 2009	AI_17-B03	CTTCATAAACCCTAATCCCAATCC	AAGAGAACGCTATCAGCTTCAAGA	GGATTGCAAATTGAATATTTGGATAT
SNP	Deleu et al. 2009	AI_17-B12	GTAAAGACAACCCCGCAATC	AGGACCAGTTCGGACTTGAG
SNP	Deleu et al. 2009	AI_17-E07	TCTTTCCAAGTTTCCCCTGTCTAC	GCAACGTGTGAAGTAAGTTTGTCC
SNP	Deleu et al. 2009	AI_18-E05	GGACTGTGGTCAATGTCCATTTTA	CCACTTCAAAATCAGGATCATCAC
SNP	Deleu et al. 2009	AI_19-F11	TGTGGATGAACCTAACAAAGCAGT	ACGTAACAGATGAGAGCCCAATTT
SNP	Deleu et al. 2009	AI_21-D08	AAAGCAGAGGAAAAATTGCAGAGG	CACCAAAGTTGGAGACGAAGAGAG	GGTGATGTGATCTGGCTAGAAA
SNP	Deleu et al. 2009	AI_21-E10	CCATTAAACCTCATCCGATACCAT	CCCCTTATCTTAAAAGCAGCAGAA
SNP	Deleu et al. 2009	AI_21-G05	ACTAGCTTCGGCTCTGGTCA	AGCTCCACCCTCTGGATTCT
SNP	Deleu et al. 2009	AI_22-A08	GTTAGGCACTGCGAATCTTGTTA	CCAAAAATCCTGCTCCTTGTTAC	CTCCCTTCAACACCGCAAT
SNP	Deleu et al. 2009	AI_22-C04	ACCACAGAACAAACAACAACAGG	CTCTGATAGGCTGGGTTTCCTTA	AATCGAATTTTCCTTGGCTTT
SNP	Deleu et al. 2009	AI_24-G04	AGCTCGAGAAAATCCTACTGGAA	CCTTTATAGCCATGAGAGCCCTA
SNP	Deleu et al. 2009	AI_25-C11	TTCCTCTTGAGATCGCTGTGTAAC	CCAGCAGCATAGCTAAGAAACATC	TGGTGTTGTTGCAACAGAGAA
SNP	Deleu et al. 2009	AI_27-F07	GGACAGGCTCTTTTTCATCTTGA	CAGTGACAAACCATTGCTGGTAG	GACCTTTCTACAAATGCTCGAG
SNP	Deleu et al. 2009	AI_33-E02	GAAGCATGTGAATGCTGTTGAG	TCCGTCATAGTTGCTTTGCTTT
SNP	Deleu et al. 2009	AI_33-H11	GGTTTTGCTTTCTTGGGAGA	GCCGTCGTGGATTTCATAAT
SNP	Deleu et al. 2009	AI_34-A07	GGAACGATTTCAAAGTCTTGGTG	ACAACTCTACTGTTTCCGCCATC
SNP	Deleu et al. 2009	AI_35-A08	CACTACCAATTCCTCAAATCCAAC	CAACTCACTGACTCGTTACAGACG	CTGGGAGTTCAACTTTAAGGACTT
SNP	Deleu et al. 2009	AI_35-E03	GGAGTGAACTCAATCTCAATGGAC	GCTTCTAGGAGGGTAGAAAACTGG
SNP	Deleu et al. 2009	AI_36-F12	CCAAATGTTGATGCAGAAGCC	TTGCGAAATCATCGTGAGTGTT
SNP	Deleu et al. 2009	AI_37-A07	TGATTGTGGTGGATTTCACTGCT	GAATGAGCTTCCAAGCTGACCAT
SNP	Deleu et al. 2009	AI_37-B10	TCGGCAAGCTCAGAAAAGTC	CAATCATGAGCCACTTATCACC
SNP	Deleu et al. 2009	AI_37-E06	CCTCTCACTCTCCCTTCCAATTT	GCCATACCGATCTGTAACACACA	CTTTTCTCGATAACTTGTTCGG
SNP	Deleu et al. 2009	AI_38-B09	CAAAGAAACACCATGCAACG	CAAAGGAGGGAGAACCATCA	TTGGCAAGAAAATGTGCAG
SNP	Deleu et al. 2009	AI_39-A12	TGTTCTTCACCGATTTCTCTCTGC	CCTGTCTCGCTCGTTTATCTCGTA	GAAAATACCCACCTCTCCTCTG
SNP	Deleu et al. 2009	CI_08-C08	CATACGTTGGAGGGGATGTC	GGACAGAGGAAAAGGAAGTTTG
SNP	Deleu et al. 2009	CI_19-H12	TTACCCCCAATTCATTCTAGGG	ATCTTCCCATTTCGGTTCAACT
SNP	Deleu et al. 2009	CI_33-B09	TGAGAGAGAAGGTCAAATCATTGC	GTTCCTATCTGGCAACAGCTTCTT
SNP	Deleu et al. 2009	CI_35-H04	TGGGAGTAATGGTAGCCACAG	GATCACACTCACACCTCAAGC
SNP	Deleu et al. 2009	CI_37-H11	AGTTTCTGTTTCCCGTGTGATTC	AGTATAAGCAGGCGATGAACAGC
SNP	Deleu et al. 2009	CI_56-B01	CAGCCCCTTTCGTCAAAAT	CTTTAAACCGAGACAGCAAG
SNP	Deleu et al. 2009	CI_58-C10	TGCTTTAGTTGTGCTGTCCTGC	TCATCAAACCAGCACCTCCC	ATTAGTCCTCTGGTTATGAAC
SNP	Deleu et al. 2009	F013	TTCTTACCCTTCTGGAGTCC	CACAGGAACTCCTTGTAAGAACC
SNP	Deleu et al. 2009	F028	CGAGGGGAAGTACTTAGTGC	AAATCAAACAAGAGAACTC
SNP	Deleu et al. 2009	F036	CAAAAGCTGAAGAGTTTACC	GACATATAGACATGGTTTCAGC
SNP	Deleu et al. 2009	F072	GTGGAGCGTAGTGTAGCATC	TCAATTTGTCTATTGGGCTG
SNP	Deleu et al. 2009	F080	CTAACCCAAGGGAAAGCGAC	TCAGTTCCAGCACCAATTGC
SNP	Deleu et al. 2009	F088	GAGGGAGAAACAAAACCAAC	TCCAACTCACCTGGTCCCTC
SNP	Deleu et al. 2009	F112a	CTTCCTCTTTCCCCATCTCC	TACAAAGTTTAAGAGTGTCC
SNP	Deleu et al. 2009	F112b	CTTCCTCTTTCCCCATCTCC	TACAAAGTTTAAGAGTGTCC
SNP	Deleu et al. 2009	F116	AAGTATTCTTGGCGGAATAG	CGATTTAATTCCAAACTACC	GGAGGATTTGATTGTGGATAAA
SNP	Deleu et al. 2009	F129	AGAGCATTTGCAACCCAATC	GGCCAAAGTAATTTCCACCAC	CTCTACAGTATCGATCGGGTCTT
SNP	Deleu et al. 2009	F149	CGACGATGTATTGTGCTTGG	TACCAAAGCCTCACCCTCAA
SNP	Deleu et al. 2009	F216	CCCCGTCGGATTTGAGCTTC	TGGAGGACGCTTCTAATTCC
SNP	Deleu et al. 2009	F271	GGAAACGAGTTCGGAAAAGC	TGAAGGATCGACCGTCCTCC
SNP	Deleu et al. 2009	FR10O18	AATCTGAATGCACTGCTGAAGAG	CAATCCCTTGTCGTAGTTTTCCT
SNP	Deleu et al. 2009	FR10P24	GATCAGTGAGCCGTGTGCT	GCAGCAAAGAAACAGCATGA	CAAAATCCTGGCCAAAGTTCAT
SNP	Deleu et al. 2009	FR11A2	ACTCTTACGGCTACAACCATCCTC	AAGCACTCCTCCAACATACAACAA
SNP	Deleu et al. 2009	FR12I13	GTTCTTGATCATAGCCTGTGACG	TTGACATCCACTGTTATCCAACC
SNP	Deleu et al. 2009	FR12J11	CTTCTTCTATTTTCAATCCTCGTTTCC	CCAGAACACAGCTCACTCCAC
SNP	Deleu et al. 2009	FR12O13	AAAAAGGCAGTAGCAGTCCATTG	CCTTTATCGAACCCAAAACCTTC	ATTCTTGAATGCTGTTTCATCCTT
SNP	Deleu et al. 2009	FR12P24	GCAGCAACAGGAGGAAGAGG	CGTTTATATGCCGGCCATCC	CCTTTCTTCATATGCCGTATAACATA
SNP	Deleu et al. 2009	FR13O21	GCCAAATGAGGTAGGTTTACAT	CCATTGATAGGGCCAGAGAC	GATCATTTGGATTCCAAACAGC
SNP	Deleu et al. 2009	FR14F22	TATCAGTTGCTGAGCTTGGAAAAG	CTGCATTATGTTGACTGCATTGTC	GCGGAGAAGTTTTCCTTGATTT
SNP	Deleu et al. 2009	FR14P22	AGGGAAAGGAAGTACCCAAATG	TTCGGCATAATACCCAATCATC
SNP	Deleu et al. 2009	FR15D10	AGCATGCTATCTGGCGAACT	TGCACAATGAATGAAACCAA
SNP	Deleu et al. 2009	FR18J20	TCTCCCTCCAAATCTCTCTCTCTC	AAACGAAACACCGCTAGTTACACA	ATGGGCGTCTTATTTCGTTC
SNP	Deleu et al. 2009	HS_02-E07	CTTTCCCTTTCCCTTTCAATTC	TTCAACCACCTTGTTCACTGTC
SNP	Deleu et al. 2009	HS_04-F11	CCCTCGTGGTAAGCTTGTTC	GCATTGATGGGAAAGTGAGC
SNP	Deleu et al. 2009	HS_05-B07	AAACTTTGCCCCTCCTCCCT	AACCCTGGCCAATTCCATATT
SNP	Deleu et al. 2009	HS_06-D02	AGCTTGCACATTTTGCTGTG	AATGAGTCTGACAGTGATTCCAC
SNP	Deleu et al. 2009	HS_10-A02	TTTATGGTCCATTTCGTGAAGC	AGGGACTCCATCATCACCTTTT	GTGGGATTGAACCTCCGA
SNP	Deleu et al. 2009	HS_11-A09	GGTCATTGGTAAGGAAGTGG	GTCTGATCTGACTGGATTGC
SNP	Deleu et al. 2009	HS_20-C04	CTCCAAGAGAAAACCGTTCG	TGCACTTGGAGAGTTCGACA
SNP	Deleu et al. 2009	HS_23-D06	ATTACGGTACCCAGGTCGTC	GAGATCAATCCAATCCTACAC
SNP	Deleu et al. 2009	HS_23-E06	ATCGGAAGTGTTAAGCAGCA	AACGTTAAGAAGATTGGCCTTC
SNP	Deleu et al. 2009	HS_25-A10	TCGAAGAAGGTGTCATTGGA	TGCAGTTCAATCCAAGCAAG
SNP	Deleu et al. 2009	HS_30-B08	TGGATCATTAAGTTTGTTTAGCAAT	GCTAGAAAATTCAAGTATGCAAAAG	TGGCGTGGTGAAGGAGTGCC
SNP	Deleu et al. 2009	HS_33-D11	AACCCATCAAGAAGGGTGTG	GAAGTGTAAACCTCAGTGCAAA	AGGAGGAAACGCTCAAGCTC
SNP	Deleu et al. 2009	HS_35-E11	ATATACACACACCACACCCCTTCA	CAGGGAACTCAACACCACAAATAG	ATTCCCCCTCCAATCCCAA
SNP	Deleu et al. 2009	HS_39-A03	CAAAAGAAAAATGGCAAACT	TTAGTAGAAATTAACCAGTCATAA	GAAAAAGTCAGGAAGTTGAT
SNP	Deleu et al. 2009	MC215	TCCTAAAACCCCCTTCTTCA	CGCCCTTCATTTTGAGGTAA	ATGGAGAAGGTTTCCGCTTCTCT
SNP	Deleu et al. 2009	MRGH21	GATGGATGTTATTTTCGGAC	CTACAACTTGGCTACAGAGAT
SNP	Deleu et al. 2009	MU357	GACAAGGATTTCAGCAGCAC	CTGAGGATGTTGCACAGGAA
SNP	Deleu et al. 2009	P01.11	CAAACCTGATGCATTTCCAG	GTAGTGGAACCACGCCAAAC	AAGATGAACACAAAATTTCCA
SNP	Deleu et al. 2009	P01.16	ATTCCTTGCAGCTACGTTGCA	CTAGGCAGCATAATCCCCTGTT	TTGTTTAGCCAATCCAAATG
SNP	Deleu et al. 2009	P01.17	ATTCGCACCGCTCTTAGCC	CGGGTTCCCTTTTCGCTAAC
SNP	Deleu et al. 2009	P01.45	TGCTTCCTAAACTGTAGAGACATCAA	CACGACGTTGTAAAACGACCTTGCGACTCCTGAGCAGTTA
SNP	Deleu et al. 2009	P02.03	CAAGAGCTGTCGATTGAGATGG	TTCAAGGGAAAGTGCTTCACAA	GGGAAGTGGTGTGCAATCACA
SNP	Deleu et al. 2009	P02.22	ATCCCCAGATGTGATTTTGC	TCCTTTTCAGCCTGCACT
SNP	Deleu et al. 2009	P02.75	ATGCACCAAAAGGGACAATC	TTTTTCATCACATTCATTACCATTT	AATGGCGGGAATATTGCATG
SNP	Deleu et al. 2009	P05.15	GTGATCCCCGACACGGTAAGT	ACGAATGCACGCTTAGCGTA	TCGAACTCCACCAGTGTAGC
SNP	Deleu et al. 2009	P05.16	GTTCCCATCATCACACACCA	CCCCGGAACGAAAGAGTATG
SNP	Deleu et al. 2009	P05.27	CGACCTCATGGAGCGAGAAT	CACAGCGAGTCCAAGGAATTG
SNP	Deleu et al. 2009	P05.50	CGACGATCAGATCTCCGAGT	AGAATTGCCCCATTAAGAAG
SNP	Deleu et al. 2009	P05.64	CTTTGCAGGGCATTTCGAT	AAAACCACATGTTTCAATGTATCAG	TGTATTCAAATGGGTTTGCC
SNP	Deleu et al. 2009	P05.79	AGGACCACTGCACAGGCATT	CTCACATCATCGGGATCCAACT	CTCTAGCTCGCTTCACAGGG
SNP	Deleu et al. 2009	P06.02	TACCGAACAGCACAAAGCATG	GGCAAATAAGCCGCATTAGG	TTCTTGGATGACATGAATTA
SNP	Deleu et al. 2009	P06.15	AAAAGCTGCAAAATCGCCTC	GGTCGAGCGTTTGCCTGCAT	GCAAAATCGCCTCGGGGAGAC
SNP	Deleu et al. 2009	P06.69	AGGATGGGCTTTTGTGAATGTT	CCTTGTCATCCAATCCCTGG	TTTCATAATAGTCTCTTTCA
SNP	Deleu et al. 2009	P06.79	ACGGATGCTATGAGGGAGTC	AAAAATCTGCAGTGCCCCTA	GAATCTAATTATGGCCAAAT
SNP	Deleu et al. 2009	P1.08	CAGGCGGAGTGTGAAGAACT	CGGCAATTGAAATGAAAAGC
SNP	Deleu et al. 2009	P12.50	CGGGTTGCCAAATCACTC	ATGTGGACCAATCACAAGCA
SNP	Deleu et al. 2009	P12.74	TCTTAAGAAATCTGGTTTTATGACCTT	GGAATAATCCCCACTGCACA	CTCCGTGAACACGAGTTTGT
SNP	Deleu et al. 2009	P12.94	CGTCTGAAGTTCCGGAAGAG	GATCTCATCAGGCTCAAATCAA	TACACAGTTGTTGTAGCTAC
SNP	Deleu et al. 2009	P12.96	CATTTGTTATCAAAGCGAATGA	AGGTGAACCCACACAAGGAG	CTGTATTTAGTGTAATGATGA
SNP	Deleu et al. 2009	P4.35	GGACTCCTGGAGATCTTGGCTAT	TACGAGCAACTTCAAGAGCAGTG
SNP	Deleu et al. 2009	P4.39	ATGGTTACTCCTGGAGCTGAGAG	CTCACCATCACCAGTGTACTTCC
SNP	Deleu et al. 2009	PS_02-H06	AAGCATCATCTTCAGGGTTTCAG	ACCTCATTGCAGCTTTGATCTTC
SNP	Deleu et al. 2009	PS_03-B08	TCGTGGAGCAACAGTGACA	TACAATCAGGGCAGCAAGTG
SNP	Deleu et al. 2009	PS_07-E07	GTATCCCTTGAGTTCTGGCATTG	TTAACTGCATGGATCTTGTCAGC
SNP	Deleu et al. 2009	PS_08-G08	TGGCAATGTCAAGGTCTCAA	AGACATTTTTATTATGGATGACACA	GGACTGGAAAACAGGACGAC
SNP	Deleu et al. 2009	PS_09-H05	TCACCCATTGCCTTCTCTTTATCA	CATTTTATTGTCCAAAGCCCACCT
SNP	Deleu et al. 2009	PS_10-C09	CGCCTGGCTTCCTATTACTG	TGCAAAGACCAACATGCTTC
SNP	Deleu et al. 2009	PS_14-A11	GTGGCCTCTATCGTGGTGTTG	GAGGTGGATTCGGAGCCATAT	GTCTCCATCCTTGGTTACGG
SNP	Deleu et al. 2009	PS_15-B02	AGTTATCCAGCGGACAAAGTGAG	TATCGTGTTGCCTTGTCTGTTGT	AAGTAACCCATTTGGTATCATCATAA
SNP	Deleu et al. 2009	PS_15-H02	TGAGTACAAGTTCGTCATTCGACA	CATTTGATGCAGAGTTGATCACAG
SNP	Deleu et al. 2009	PS_16-C09	TCACCGAGATCTAAAACCCCAAAA	ACACCAGGCCACGTATCTTCATTT
SNP	Deleu et al. 2009	PS_18-F05	CCGGAAACTTTTATTTTCGGTA	CATTCGGTGAACGCTATTTC
SNP	Deleu et al. 2009	PS_19-B07	CTCGGAGACAAAATAGTTCCTCAA	GAAATAGGAGCAATCGACATCAAC
SNP	Deleu et al. 2009	PS_19-E06	ATTCTCCCCTTCTCCCAAGA	TCCATTAGCTCCACTTGTTGCAC
SNP	Deleu et al. 2009	PS_24-E03	CACGCGTTTCTTCTTCTCTC	CGACGACGAATCTAACTTCC
SNP	Deleu et al. 2009	PS_25-E09	TGCGGAATTAGGGTTTTTGA	AACTGCAGCTGCGATTTTCT	GTCTTCACCTGAACTCCAACC
SNP	Deleu et al. 2009	PS_28-B07	GTTCCCGTTCAACTCTTTCCTCT	CATAAGCTATTTCCTGGGCTGAA
SNP	Deleu et al. 2009	PS_28-E01	AAGAAGGATTGAGTCCAGAAACG	GACAAATCTGCATGCTCGTAATC
SNP	Deleu et al. 2009	PS_33-E12	AGTTGTAGTTTGCGGAGGAGA	GCGTAGTTGAGAGTATAGGATAAACC
SNP	Deleu et al. 2009	PS_34-C02	GACGATAAGAAGAAGGGATCGAAA	AGGAGTCTTTCCTCCAAGTCATTG	TTTGTATTGGAGCGGCATTT
SNP	Deleu et al. 2009	PS_40-E11	TATCACGTGCCAGACGACAT	TTGACCTCCCCGTCACTAAC
SNP	Deleu et al. 2009	PSI_03-B09	ATACGTATGCGGTGATGCAA	AACCTCTGCCTCGCTAAGAA
SNP	Deleu et al. 2009	PSI_04-D07	TTGGGTCTTCCTACTTTCTTGC	CCTGTCTTAGCTCAGTAGCCTTG
SNP	Deleu et al. 2009	PSI_10-B04	CTAGGTTGAACGGATATGGCAAC	GTCTCTGTTGAATCCTCCACCAC	TGAGATTGATTGGTTAAGTTGAGC
SNP	Deleu et al. 2009	PSI_11-D12	GGAGGGAACTATTTTCACCGTCAC	TTCCACAGACGACCTAGTCTCCAC
SNP	Deleu et al. 2009	PSI_12-C05	TATCTCTATCTTGGTATTAGCGATG	TGTTAAAGTTTGCATATTGTTGG	TTGCAGTGAGGAAGCATAAT
SNP	Deleu et al. 2009	PSI_12-D08	ATGCTCGTTGTCACGGATCAAT	AAACACAGCTAGTTAGCTTCGACA
SNP	Deleu et al. 2009	PSI_12-D12	CCATCGACTTCATCAACTATCGAC	TCATCCCTGCTGCATATATCTTGT
SNP	Deleu et al. 2009	PSI_19-F05	AGGGTTCCTGAAGATCTCTTCCTA	CAGGTAGGTTCCATGGTTAAAGAA	AAAAGAACGGATAGTTGATATGAAA
SNP	Deleu et al. 2009	PSI_20-A04	AATCGCGGTTAGGGTTTTCT	CAGCATTATCCAACCCAACA	CTTCTCCATCGCTTCTTCTG
SNP	Deleu et al. 2009	PSI_21-D01	CGGGAAAGCAAACAAGAAAG	CATGAGCGGGGAATCAATAG
SNP	Deleu et al. 2009	PSI_22-B02	GCAGGCTGAACAAATGTGG	CCAAGAACTTTGCCTCCAAC
SNP	Deleu et al. 2009	PSI_23-A11	CGTCTTTCTCCTCCAATTTTCTTC	ATACTTCTTGGCCACAAGGATAGG
SNP	Deleu et al. 2009	PSI_23-G11	TCCTCGACTTTCTCATCAACA	TCCATGCTTCCTCTGGATGT
SNP	Deleu et al. 2009	PSI_25-H03	CTTCGCCTCTGAACTCAGAACT	TGAGACCCTTCCATTCCTTG
SNP	Deleu et al. 2009	PSI_26-B12	CAACAATTGGTGAGAAGAGGAA	TGCTGAACGAATTTGAATGG
SNP	Deleu et al. 2009	PSI_27-C02	GTTGCCTTTGTTTTGGGTCT	CCAACGGTGCAAACAAAGTA	CCGCTCAGACGGTTCATATCGT
SNP	Deleu et al. 2009	PSI_28-E12	TCACCACCGTCCACTTTCATATTT	AACGACGTTGGATTCGAGAAAATC
SNP	Deleu et al. 2009	PSI_29-D11	AGTTCTTCGTTGGTTATGGTCT	TGACACCGAATGGAACAA
SNP	Deleu et al. 2009	PSI_33-F04	GTTTTAAGACTCCCAACAGCA	AGAAGAGAACAAGCGCCTCA
SNP	Deleu et al. 2009	PSI_35-C01	CTACAAGCGTTGCTGGACAA	CCCATGGTGAGGAGCAAATA
SNP	Deleu et al. 2009	PSI_35-F11	AGAAATCGCTACCGCATCAGC	TGATCCTCAAACCTCCACATC
SNP	Deleu et al. 2009	PSI_35-H10	CGACACACAATCTTTTGACA	CGAGCTCGTAGACATTAGTCAC
SNP	Deleu et al. 2009	PSI_37-G01	AATCAAGTTACGCCGCTAAGATTC	GGAAATCCAATCTAATGGTGGAAG
SNP	Deleu et al. 2009	PSI_41-B07	GGGACAACAGATGCCACTTT	TGGCAGCAGTAGGTCTTTGA
SNP	Deleu et al. 2009	SSH9G15	TCTTGCTTGACTAGGTTGGATCA	CAGAATAAACTCCCATGGAAACC	TCCGGAGGTTGGTGATTTT
SNP	Essafi et al 2009	CmnCBP	GCATTAGTGGGCGATCAACT	TCAGATGCATTACGGTTCCA
SNP	Essafi et al 2009	CmPABP	GTACGTTGGAAAAGCCCAGA	CGCGTCCTCTAGGTAGCATC
SNP	Essafi et al. 2009	CmeIF(iso)4E	CAGGTGAAAATCTGCATTCG	CGTCGAAGAATTTTGGTGGT
SNP	Essafi et al. 2009	CmeIF(iso)4G-1	TATGCTCCATGACGCAGGTA	CCTGTTCTTTGTAGCCACCTT
SNP	Essafi et al. 2009	CmeIF(iso)4G-2	GTCGCTCTCAACCCTAAACCT	TCAACATCCCGAGAATCTCAC
SNP	Essafi et al. 2009	CmeIF4A-1	TGCCGCTGCTACACTTAACTT	GACTGGGCTTGTTGGATTACA
SNP	Essafi et al. 2009	CmeIF4A-2	CTGCTACAATGCCTCCTGAAG	TGCTGGCAGCTCTTCAATTAT
SNP	Essafi et al. 2009	CmeIF4A-3	GGCAAACCCTAGCTTCCTCT	GTCGGTGCCAAAACTAATGC
SNP	Essafi et al. 2009	CmeIF4E	CCGATCTATACCTTCTCTACC	TACAAATCTGCCCTCATCGCC
SNP	Essafi et al. 2009	CmeIF4G	GAGAAAGGCGAAGGGTTCTT	TAAATCGTGACAGCTCATGG
SNP	Fukino et al. unpublished	AB025906
SNP	Fukino et al. unpublished	AF241538	TGTTGTTTTTGGGTGTGTTATGGAG	CTCCTATCTCATCTCGTTTTTAGG
SNP	Fukino et al. unpublished http://vegmarks.nivot.affrc.go.jp/VegMarks/jsp/index.jsp	AB032935	TAAATTCACTTCCCCTTCTCTTCC	TGGAGAAGGAATCAAAAAGGCATC
SNP	Fukino et al. unpublished http://vegmarks.nivot.affrc.go.jp/VegMarks/jsp/index.jsp	AB032936	TCTCAACCATTCCTAAGACGG	GTTGTGAGTTATGAGGAGATTG
SNP	Harel-Beja et al. 2010	CmAAG2	ACGTTGGATGCTCAACTCGTGGGTTGAGTG	ACGTTGGATGCAATGGAGCCTTCGTATATG	GTGGGTTGAGTGTATAATC
SNP	Harel-Beja et al. 2010	CmAIN1	ACGTTGGATGTGACCCCGGACGCAATATCT	ACGTTGGATGCCAACGTGAATTTTGTTGCC	ACTGGGACCTTAAGAAC
SNP	Harel-Beja et al. 2010	CmAIN2	ACGTTGGATGTCCCGCAACTTCACTACAAC	ACGTTGGATGTTCGGGAGATGAGGTGTTAG	TCCTTCTCGTTTCTTTA
SNP	Harel-Beja et al. 2010	CmBCYC	ACGTTGGATGTTGGTTTCAGGAACAAGCTC	ACGTTGGATGAGGGTCGTCTGAAATTGAGG	AACAAGCTCCAAAAGAGCACTA
SNP	Harel-Beja et al. 2010	CmCCD	ACGTTGGATGCCGCCATATGTTACCTACAG	ACGTTGGATGTCATGCATCATGACAGGAGC	ACATGACCCAGTACCAATCAC
SNP	Harel-Beja et al. 2010	CmCRTR	ACGTTGGATGTCTCAGATGACAAAAACAG	ACGTTGGATGTCTGGCACTCTTCCTTATGG	AGTATATAGTGAAGAGGGATT
SNP	Harel-Beja et al. 2010	CmHK2	ACGTTGGATGCCTTCAAATGATGACGAAGC	ACGTTGGATGCTAGGGAAGAATTGCATGAG	TGTGCATTTTGCGATTT
SNP	Harel-Beja et al. 2010	CmHTR1	ACGTTGGATGTTTCCGGCATCAACGTCATC	ACGTTGGATGTTAAGGACGCGTCGGATTTG	CATCATGTTCTACGCTCCTGT
SNP	Harel-Beja et al. 2010	CmHTR2	ACGTTGGATGCCGCCTACAGAAAAACTGTG	ACGTTGGATGCAAGCATACTCGCTAGCAAC	CTGTGTTAGCTAGAATTTGATAA
SNP	Harel-Beja et al. 2010	CmNAG2	ACGTTGGATGAACCCTCTTGGTAGGATTTC	ACGTTGGATGCTTCGCCAGCTATTATATAG	GCAACGACAAATGGCAAGTGATTG
SNP	Harel-Beja et al. 2010	CmNIN2	ACGTTGGATGGTTGCTTGCCTGGTTTTTCG	ACGTTGGATGTAGAAACAACGGCTTGAGGG	TCCATCGTTGTATTCCTCTTTTT
SNP	Harel-Beja et al. 2010	CmPFK1	GCTGGGGCTAATGCAATAC	CCCAGAAGCATCGGTAGC
SNP	Harel-Beja et al. 2010	CmPGMc	ACGTTGGATGGAAAATCGTCTGATAAGTT	ACGTTGGATGCAACACACAAGATAAAATAC	AATCGTCTGATAAGTTTAATTGC
SNP	Harel-Beja et al. 2010	CMSNP1	CTCAGACCCACCTTCAAC	CTACGGTGGATCTTATGG
SNP	Harel-Beja et al. 2010	CMSNP10	CATTAGCACGGTAGCCGCC	ATTCACGAAAATCAGTTGCCG
SNP	Harel-Beja et al. 2010	CMSNP15	GGATTGGAGTGCTTCACTAT	CCTTCGTAGATTCGCTCATT
SNP	Harel-Beja et al. 2010	CMSNP17	CCATAGCACATAGGAAAGAGGA	TTGGCTTTTGCTAGTTGGCT
SNP	Harel-Beja et al. 2010	CMSNP22	TCTAATGGCAGTGCTGGT	ACTACACCATCAAACTTCCCA
SNP	Harel-Beja et al. 2010	CMSNP24	CAATTCTCTAATCATGTGTGGCG	GAGATATGGAGAAGTTATTGGAT
SNP	Harel-Beja et al. 2010	CMSNP26	CCTGCATTGGTGAGATTCT	CATAGGGCAAACTCAACTCA
SNP	Harel-Beja et al. 2010	CMSNP27	TGTTCTTCCTCCTTTGCATCATC	GCACCAATCTTTTCTCTTTCCTTAA
SNP	Harel-Beja et al. 2010	CMSNP3	GCCGATCTTCACCTACTC	CTGCATTATTCACTAAGGC
SNP	Harel-Beja et al. 2010	CMSNP31	CACAACCAACAGCAACAAC	GCTGCAGAACCATCCTAATTAC
SNP	Harel-Beja et al. 2010	CMSNP33	ATGATATCAGTTGCTGAGC	TACACAACTCATAACATAACTAG
SNP	Harel-Beja et al. 2010	CMSNP35	CTCAAACTGAGCTCCAACTATG	GAAGAGGAGGGCGAAGATAG
SNP	Harel-Beja et al. 2010	CMSNP36	TTTAGAGATGTATCGGTCAC	GACAACTTCAGCCTCAGAC
SNP	Harel-Beja et al. 2010	CMSNP39	TGAAACTGAAGAACAAATCCTC	GCAGTGTAAATCATCATAGGTG
SNP	Harel-Beja et al. 2010	CMSNP41	TTGAAAGTTGACCTCGAATG	TGTGTTTGGATTTTCTGGG
SNP	Harel-Beja et al. 2010	CMSNP46	GAAAAAGGCAGTAGCAGTCC	CATGCCACCAGTCTTTTTC
SNP	Harel-Beja et al. 2010	CMSNP48	CCCTTGCTCTTGTTGTTTG	GAGCCAGCATAAGAACCAG
SNP	Harel-Beja et al. 2010	CMSNP49	CCGGAAGAGTAAAAGAGC	ATACTAGAAATGCTGGACAG
SNP	Harel-Beja et al. 2010	CMSNP50	GAGATACCCACCAACAAC	TTTGACAACCTCTATGACAG
SNP	Harel-Beja et al. 2010	CMSNP51	CAACCCTCGAAACAAAAC	CTCCACCTTAAGAGATTGAC
SNP	Harel-Beja et al. 2010	CMSNP52	CGTGCATCGTGTAGAGAG	GCTGTTTGATGGGAGTTC
SNP	Harel-Beja et al. 2010	CMSNP54	GTTATCCAAAGAATTCGGC	GATGGGTCGAGCAGAGTG
SNP	Harel-Beja et al. 2010	CMSNP55	GCACGAGGCTCAACTACC	AGCATCTCGCCAATTGTC
SNP	Harel-Beja et al. 2010	CMSNP6	GGATGATGACTTTTTGGTTTTCTT	TGATGAGATCGCAATGTACAAA
SNP	Harel-Beja et al. 2010	CMSNP60	GCCTTCGATCGGACTTTG	TCACACTGTAATGCATAC
SNP	Harel-Beja et al. 2010	CMSNP61	GCTTGATCAATTGTCTCC	CTAATATCGCTTCTGATCG
SNP	Harel-Beja et al. 2010	CMSNP62	CACTGTTCGCCACTATGAATACG	CCTCGGATAATTCCACACCCTC
SNP	Harel-Beja et al. 2010	CMSNP7	GAGCTCGTCGTTCACTATC	GGTGAGTAGAGTGGTGAAG
SNP	Harel-Beja et al. 2010	CMSNP8	CTTGTGAGTGAATTAGAGATC	ACCAAGACTTGATAGAGCC
SNP	Harel-Beja et al. 2010	CmSUI	ACGTTGGATGCAACCAGAGAATGGTTCGTC	ACGTTGGATGGATTCCTCATCGTCCGCCAT	CGCCGATGTGATTTGCT
SNP	Harel-Beja et al. 2010	CmSUS1	CCTGCAACATCATGAACTG	CTCTCTCTAGGCCAATCTCC
SNP	Harel-Beja et al. 2010	CmSUS2	ACGTTGGATGTGTGGATTTCCTGGATGTGG	ACGTTGGATGGTCACAAGGATTTTCAATGGC	TCGACCACGATCGGGAC
SNP	Harel-Beja et al. 2010	CmSUS3	CCAGACTGAGGGAACTAGC	CGTCTCTCCCCCAAGTTG
SNP	Harel-Beja et al. 2010	CmSUT1	ACGTTGGATGATCTTTTTGACCCTACAGCC	ACGTTGGATGTCTGTGCTGCTAGCATTGTC	CCCTACAGCCTACTGAT
SNP	Harel-Beja et al. 2010	CmSUT6	ACGTTGGATGCCCTCTATCAATGCCATTGC	ACGTTGGATGCGGTCAACGATTTTGTTGTC	GCTTGATGAATAAACCACAC
SNP	Harel-Beja et al. 2010	CmUGE1	ACGTTGGATGCATTAGGATGTACTCAGGGC	ACGTTGGATGTGCTCAGTTTTTGAGTGGTG	CAAAAAATAACTGCATCCTATC
SNP	Harel-Beja et al. 2010	CmUGE2	ACGTTGGATGCAGTTCCTATGAACTTGTTTG	R ACGTTGGATGCCAGCAAAATGAATAACAGC	TTGATTCTGTTTTGAGTTGAT
SNP	Harel-Beja et al. 2010	CmUGE3	ACGTTGGATGCTTAACATGCCTTCTGCCTG	ACGTTGGATGCTCGGCATCTTTCTTACCAA	TGCCTGAAATTTAGACATC
SNP	Harel-Beja et al. 2010	CmUGGP	ACGTTGGATGCTTGTGAAAATGGAAGCAGAG	ACGTTGGATGGCTAGAGTGATGGCAATTAG	TGGAAGCAGAGTTGGAC
SNP	Harel-Beja et al. 2010	CmUGP	ACGTTGGATGGCCGTTTGACAGGTTGTTAC	ACGTTGGATGTTTCGCCAGTTTTTTCCCAC	GTTGTTACATATCCGTGG
SNP	Harel-Beja et al. 2010	CmZDS	ACGTTGGATGTGTGGCAACATTGTTGTCTC	ACGTTGGATGAATCCTCCAATCTTGAAGAC	GTCTCTTCTTTGCCTCT
SNP	Morales et al. 2004	CM1.41	CGACGATCAGATCTCCGAGT	AGAATTGCCCCATTAAGAAG
SNP	Morales et al. 2004	CM2.76	CGGAATTGCATTGAACGAC	TGGAAAAACCAAATCTATTTCGAG
SNP	Morales et al. 2004	MC252-SNP	AGGTCCAACCTCCTCAAGGT	TCGGAAGGAGCAGTTATTCG
SNP	Morales et al. 2005	D08	GTGCCCCAACGACTAAAAAG	GCTTCCTGACAAGTAGTGGC
SNP	Moreno et al. 2008	CmACO5	TCAACTTGGAGAAGCTTAATGG	AGGCACGTCCACCCACTC
SNP	Moreno et al. 2008	CmACS2	TCATGGATTGCCAGAGTTCA	GTTCCGAGTGGATTTGAAGG
SNP	Moreno et al. 2008	CmACS3	TCCAACCAATACATCCACCTC	GTTTAAAGCTGGCTGCGTCT
SNP	Moreno et al. 2008	CmACS5	CCAAATTGGGAATTTTTGTAGG	AAATAATTCCAATCCATTGTTCG
SNP	Moreno et al. 2008	CmEIL1	CATCAAGCATATGTCCCCTGA	AATCACCAACAGGGCAGAGT
SNP	Moreno et al. 2008	CmEIL3	GCATCTCTCTTTTTCATTCGTTT	TCCTTCCACATACGCCTCTC
SNP	Moreno et al. 2008	CmEIL4	ATAACATCTCCGACTTCAGAT	GTATACAACTAGGCATTTAGATATT
SNP	Moreno et al. 2008	CmERF1	AACGACGACGAGTTCTCACC	TCCAACTTATGACCAGAAAATCA
SNP	Moreno et al. 2008	CmERF2	TTCAGACGACGAAACAGAGC	GTTACCGCTTCCGACATTTG
SNP	Moreno et al. 2008	CmERF3	GGCCGTGGGGTAAGTTTG	ATTTTGCCACATCAGCTTCC
SNP	Moreno et al. 2008	CmERS1	CAAACAAGTTGCACCCATTG	ACATCGATAAGGCGCTCTGT
SNP	Moreno et al. 2008	CmEthInd	GCCGCCATATTCTTCACTTC	ATGACCGGAATCGTAACAGC
SNP	Moreno et al. 2008	CmETR2	CCGATGCAGATGACATGAAC	TTTTTCGAGTTCGTAACATTCC
SNP	Moreno et al. 2008	CmEXP1	CTTCTCTCACGCCAGAATCC	CCCCAGTTACGACTCATGCT
SNP	Moreno et al. 2008	CmEXP2	TGGCTCCTTCACCACTCTCT	AGAGGCTCTGTCCGTTCAAA
SNP	Moreno et al. 2008	CmEXP3	TGATGGTCACACTCTCACTGC	CCTCTCTACCCTCTCCCAAGA
SNP	Moreno et al. 2008	CmPME3	TGGAGTACAAATTGAACGAATATAA	GGGCAGTACTCGAGAATCGT
SNP	Moreno et al. 2008	CmXTH2	AATCTGGACATTACTCGACAACAA	GGATGAAAAGGGCATCTCAC	CTTGAGGGAATCTCTTGGCGTCc
SNP	Moreno et al. 2008	CmXTH4	TAGCAATTGGGCAACATCAG	CACAAAGTTCACAAACGAAATAAA
SNP	Moreno et al. 2008	CmXTH5	ATGCCAATGGAAGCGTTAAG	CCTTCGCTTTTCATCCATGT
SNP	Fang et al. unpublished	CS-EST346	GCCTCAACCAAACATCCAAT	ACAACCTTGCCATCTGGTTC
SSR	Katzir et al. 1996	CMGA127	GAACTAAGACTCTCCAATTAA	ATGTCCCTAACTGCCAAACATA
SSR	Chiba et al. 2003	CMMS_35_3	CGGAGAAGAAGGAAGGGTTTTAAGA	ATTCGTAGTTCATACTCTCTTTCTC
SSR	Chiba et al. 2003	CMMS004	GCCCAACGGACACACTCACTCACAC	GAGGGAGTAAGAATAAGAAGAAGAA
SSR	Chiba et al. 2003	CMMS01_3	TTGAATGATTGGAGGGAAGATAACG	CAAATATTGATGGATTTAATATATT
SSR	Chiba et al. 2003	CMMS14_1	CATTGCTACTATTGTCGTCGTTGCT	TTTCTTTCTTTTCCGTATCCATTTT
SSR	Chiba et al. 2003	CMMS15_4	GTCCGCCATCGCCACTACAAATCAA	CTCCGTAAAACCTTCTTCCTCTCTC
SSR	Chiba et al. 2003	CMMS2_3	ATCACCCACCCCACCACTGCCAAAA	CCTTGAAAAACCACCAACATAACAC
SSR	Chiba et al. 2003	CMMS22_2	CGTTATACAAGATAGAGATAGAGAG	TTCAACTAATCCCCAAGACAAACAA
SSR	Chiba et al. 2003	CMMS27_1	TCCATGAATTTATCGGGACTTACCA	TTGCCTCATTACTCAACTGTATTTC
SSR	Chiba et al. 2003	CMMS3_2	AGTTTTTGGGCATTTTTAGTTGGAT	GGCTTATCTCCCACCCAACCATTCT
SSR	Chiba et al. 2003	CMMS30_3	TTCCCACCAGCCCAACGGACACACT	GAGATACAGAAACGACGACTAACCT
SSR	Chiba et al. 2003	CMMS34_10	GGGGTGTGAAGCTGAAGGCAAAGTC	AAAGGAAGAAGAAGAAAAAGGAGAA
SSR	Chiba et al. 2003	CMMS34_4	AATCAACCAAAACCACACCCTACCC	TGGGTTGTTATGTTTGGCTATTTGC
SSR	Chiba et al. 2003	CMMS35_4	ACGGATACATCGAGGAGACTTCATG	GTCAGCTTCAACCCTTTACTTTTTC
SSR	Chiba et al. 2003	CMMS35_5	AACGGGATTTTGGAGGCATATTCGG	CTCCCCAGTGTATCAGCCAAATCTC
SSR	Chiba et al. 2003	CMMS4_3	ACCGAAATCATAAGGAACATAAGAG	TATGAGCTGTGTTGTGTATGAAAAC
SSR	Danin-Poleg et al. 2002	CMGA36	TACATTATGGGTAAGGTAAG	CCATCTCTTAACTTTCTCTC
SSR	Danin-Poleg et al. 2001	CMACC146	CAACCACCGACTACTAAGTC	CGACCAAACCCATCCGATAA
SSR	Danin-Poleg et al. 2001	CMAG59	TTGGGTGGCAATGAGGAA	ATATGATCTTCCATTTCCA
SSR	Danin-Poleg et al. 2001	CMAT141	AAGCACACCACCACCCGTAA	GTGAATGGTATGTTATCCTTG
SSR	Danin-Poleg et al. 2001	CMAT35	GTGGGTCATCATTATTGTTA	GCTTTTAGCCTATTAAGTTGC
SSR	Danin-Poleg et al. 2001	CMCCA145	GAGGGAAGGCAGAAACCAAAG	GCTACTTTTGTGGTGGTGG
SSR	Danin-Poleg et al. 2001	CMCT134b	GCTCCTCCTTAACTCTATAC	GCATTATTACCCATGTACGAG
SSR	Danin-Poleg et al. 2001	CMCT160a	GTCTCTCTCCCTTATCTTCCA	ACGGTGTTTGGTGTGAGAAG
SSR	Danin-Poleg et al. 2001	CMCT170b	ATTGCCCAACTAAACTAAACC	CACAACACAATATCATCCTTG
SSR	Danin-Poleg et al. 2001	CMCT44	TCAACTGTCCATTTCTCGCTG	CCGTAAAGACGAAAACCCTTC
SSR	Danin-Poleg et al. 2001	CMCT44DOM	TCAACTGTCCATTTCTCGCTG	CCGTAAAGACGAAAACCCTTC
SSR	Danin-Poleg et al. 2001	CMCT505	GACAGTAATCACCTCATCAAC	GGGAATGTAAATTGGATATG
SSR	Danin-Poleg et al. 2001	CMCTN57	GTATTAATGATTGCAAGAAC	CTTATTTCCATGCTATTACG
SSR	Danin-Poleg et al. 2001	CMCTT144	CAAAAGGTTTCGATTGGTGGG	AAATGGTGGGGGTTGAATAGG
SSR	Danin-Poleg et al. 2001	CMCTT144DOM	CAAAAGGTTTCGATTGGTGGG	AAATGGTGGGGGTTGAATAGG
SSR	Danin-Poleg et al. 2001	CMGA104	TTACTGGGTTTTGCCGATTT	AATTCCGTATTCAACTCTCC
SSR	Danin-Poleg et al. 2001	CMGA108	CTCCTTCAAACATTGTGTGTG	GAGATAGGTATAGTATAGGGG
SSR	Danin-Poleg et al. 2001	CMGA127dom	GAACTAAGACTCTCCAATTAA	ATGTCCCTAACTGCCAAACATA
SSR	Danin-Poleg et al. 2001	CMGA128	ATGAAGAAGGGATATTCAAAG	ACTCCATTGTTGCTAACCTTT
SSR	Danin-Poleg et al. 2001	CMGA15	CGGCAAGACGATTGGCAGC	ATCACCGTAGCGAAGCACC
SSR	Danin-Poleg et al. 2001	CMGA165	CTTGTTTCGAGACTATGGTG	TTCAACTACAGCAAGGTCAGC
SSR	Danin-Poleg et al. 2001	CMGA172	CAATCGCAGATACTTCCACG	TGCTTGTCCCAACGGTGTCAT
SSR	Danin-Poleg et al. 2001	CMGT108	CTCCTTCAAACATTGTGTGTG	GAGATAGGTATAGTATAGGGG
SSR	Danin-Poleg et al. 2001	CMTA134a	ACGTGCTTCAGTAAACATG	CCGACATTGAAAACCAACTTC
SSR	Danin-Poleg et al. 2001	CMTA170a	TTAAATCCCAAAGACATGGCG	AGACGAAGGACGGTTAGCTTT
SSR	Danin-Poleg et al. 2001	CMTAA166	GAGAAAGAGATGGACAAATGG?	TCCGTCTACAAGCGTGACTGT
SSR	Danin-Poleg et al. 2001	CMTAAN100	CGAATCTCCGGAACAGACAC	CCGTCTACAAGCGTGACTGTC
SSR	Danin-Poleg et al. 2001	CMTAAN87	TGACATCAGTCTTTGGGAGATC	GCAGTCAGGATAATATGGTTGG
SSR	Danin-Poleg et al. 2001	CMTC123	CGGATTGTACTTATTGCCAAG	CATGTGCATGTGTGCATGTAC
SSR	Danin-Poleg et al. 2001	CMTC134	GCTCCTCCTTAACTCTATAC	GCATTATTACCCATGTACGAG
SSR	Danin-Poleg et al. 2001	CMTC168	ATCATTGGATGTGGGATTCTC	ACAGATGGATGAAACCTTAGG
SSR	Danin-Poleg et al. 2001	CMTC47	GCATAAAAGAATTTGCAGAC	AGAATTGAGAAGAGATAGAG
SSR	Danin-Poleg et al. 2001	CMTTCN88	CTCCATATTATGCAGCGTG	TGTCAAATGGGTTCTCTC
SSR	Danin-Poleg et al. 2001	CSAT425A	TAGGGCAGGTATTATTTCAG	ACGGACTGATTTAGTATAGGC
SSR	Danin-Poleg et al. 2001	CSAT425B	TAGGGCAGGTATTATTTCAG	ACGGACTGATTTAGTATAGGC
SSR	Danin-Poleg et al. 2001	CSCCT571	CCTTTCTGCTGTTTCTTCTTC	GAAGGAAGGAGTGAGGGGAAG
SSR	Danin-Poleg et al. 2001	CSCT335	CCTTCACTTCCATCTTCATC	CGGTCCTTCATTTCATAGAC
SSR	Danin-Poleg et al. 2001	CSTA050	GAATTATGCAGATGGGTCTT	CAAGAAGATCAAATGATAGC
SSR	Fazio et al 2002	CSWCT01	TTCTGATCAACGACGAAG	GAAACAAAAGCCTCCATTG
SSR	Fazio et al 2002	CSWCT03	TTCTCAGAACTGCCACTG	CACTCTTGAGGGGAAAAA
SSR	Fazio et al 2002	CSWCT03B	TTCTCAGAACTGCCACTG	CACTCTTGAGGGGAAAAA
SSR	Fazio et al 2002	CSWCT10	AGATCGGAATTGAAAAAG	AAAGGGGCTTCCTCTCTA
SSR	Fazio et al 2002	CSWCT11	ATAGGCAATATGGCTTCT	CACTTCAATGGAGTTTCG
SSR	Fazio et al 2002	CSWCT12	GAATTCCCGTCGGCCTTCCGAGCT	GAAGCAAAACCTGTATCGCCGATG
SSR	Fazio et al 2002	CSWCT16B	CTTATGGTCGGAGAAG	CTCAGATAACCCAAAATA
SSR	Fazio et al 2002	CSWCT18B	AAGTAGTCCTCAATGCCACAT	GGAGAGAAATGGGGAAAA
SSR	Fazio et al 2002	CSWCT22A	GGGAGTATCGAAACAAAAGC	TTCTGATCAACGACGAAGTAA
SSR	Fazio et al 2002	CSWCT29	TGGACGAGTTGCTCTTGTAAGCCT	ATCAAACTTGGCATGTGGCATGAC
SSR	Fazio et al 2002	CSWCT2B	TTCTGCATACCCTCTCCT	CACACTTCCAGATGGTTG
SSR	Fazio et al 2002	CSWCT30	CATGAATCTCAAGTCTTAAACCC	AAAGGATTGAGAAAGAAATTAAGG
SSR	Fazio et al 2002	CSWCT33	ATCTACCATATTCCAACCTAAACA	GTGGCTTTTGTGGAAAGCATCTTC
SSR	Fazio et al 2002	CSWCTT02	TCATAGCCTTGGCGTTTAGC	CGTGATTTCTCCTCCGAACT
SSR	Fazio et al 2002	CSWGAT01	ACCCGTTCGTCTGTCTCT	CCGACCTCTAGGGGATAA
SSR	Fazio et al 2002	CSWTA05	GCATGAGCTCGAGCTGGTGTAGTG	CGCCTGTTTTCATTTTGATTGGTT
SSR	Fernandez_Silva et al. 2008	ECM101	TCTAGACCTGTCTTCCCTCAGC	TGGCTATGGCTATGGCTAAAC
SSR	Fernandez_Silva et al. 2008	ECM108	CGTTGGGGACCATAGGAGTT	TTCTCAACCCTCTGCCCTTA
SSR	Fernandez_Silva et al. 2008	ECM109	CCCCCTTTTCTCCTTCTTCTT	GCTCTCATGGGAAACAGAGG
SSR	Fernandez_Silva et al. 2008	ECM116	TTCCACATGTCTCTGCCAAA	TAGCCGGTGGAAATGGATTA
SSR	Fernandez_Silva et al. 2008	ECM123	TCTAATGGCGGCTTCAACTTA	CTCCTTAGTGCATGGCTTCAC
SSR	Fernandez_Silva et al. 2008	ECM129	TCAGACTCCATTTCAGAGCCTA	CTTCAACCCCATTTTCTCACA
SSR	Fernandez_Silva et al. 2008	ECM134	TCTTTCCTCTGCAAATCCTTCT	TGCTAAAGCTACATGCTGTCCT
SSR	Fernandez_Silva et al. 2008	ECM135	CCTCCTCCTCCTTTGACTCC	ATTAGATGGATCGGGGAGGT
SSR	Fernandez_Silva et al. 2008	ECM139	AACTAGGCATGTGCAGTTGTTC	AAAAGCTTATCAAATGAAGAATTGAG
SSR	Fernandez_Silva et al. 2008	ECM145	AGGAGAGGGAAGGTTTGCAT	TACTGCTCCATTCCCTCGTT
SSR	Fernandez_Silva et al. 2008	ECM172	CCCCTTCTCCCATTTCTACC	TGAGACGTGGCAGAGAAGAA
SSR	Fernandez_Silva et al. 2008	ECM173	CCACAGTGGAGGTACGTAGGA	CCCAACAACAGATTCAATACCC
SSR	Fernandez_Silva et al. 2008	ECM175	GGCCCGATCCAGACTTTTTA	CAATTTTCATCAATCCATCAACTC
SSR	Fernandez_Silva et al. 2008	ECM184	CACAACAAACTTTTGCCCTCT	TCTTCTCTCTCTCCTCCATTACTCA
SSR	Fernandez_Silva et al. 2008	ECM186	GCAATGGACGAATCGGTAAT	TGAATGATATAATAAAACGAGGAAGG
SSR	Fernandez_Silva et al. 2008	ECM191	TCAAGATCATGTTCGCAGTTG	AAGAAGACAAGCAAAGCAAAGG
SSR	Fernandez_Silva et al. 2008	ECM198	CGTGGTGGATGGTAATTTCAC	ATCCCTTCGATTTCGTCAGAT
SSR	Fernandez_Silva et al. 2008	ECM199	GCGAAAGGAGGTTAGATTTGC	TTATACCCATTTCCCACCTCA
SSR	Fernandez_Silva et al. 2008	ECM200	TGTCCGATGGAACTAATCAGG	TCGAAATTGAAGGAGACGATG
SSR	Fernandez_Silva et al. 2008	ECM203	TGTACCACCAAAATCCTCAGC	GAGGAGGAAGAAGGAAATGGA
SSR	Fernandez_Silva et al. 2008	ECM210	TCAACTCGTGAATTTCCTCGT	CAACTCCATCTCTACCGACCA
SSR	Fernandez_Silva et al. 2008	ECM218	TCCTTTCCGGTTTGTGCTAAT	GGACCAAACATGGTTGAAAAG
SSR	Fernandez_Silva et al. 2008	ECM220	GGCTTCTTTGCAAAACGTGAT	CCAAATTCACCACGAACAATC
SSR	Fernandez_Silva et al. 2008	ECM221	CATTGCTTCGTGTTACTGGAGA	GAGATTTACCCACCGCAGAAT
SSR	Fernandez_Silva et al. 2008	ECM223	CCTCTCTCTTTCCCCACCTC	ATTCCTTGGAGACGTTGGTG
SSR	Fernandez_Silva et al. 2008	ECM227	CCCTCGAGAAACCAGCAGTA	CACCTCCGTTTTTCATCACC
SSR	Fernandez_Silva et al. 2008	ECM232	CATCCATTCCCTCTCCCTCT	ATGACGGATTTGACGAGGAC
SSR	Fernandez_Silva et al. 2008	ECM233	CTGGAGGAGGTGGAGTAGCA	TTTAGGCAACAAACCGATACA
SSR	Fernandez_Silva et al. 2008	ECM49	TCACACCCTTTAACTTTTCTCTCC	TCGATGAAGCTGAATGGAAG
SSR	Fernandez_Silva et al. 2008	ECM55	ACGCGACGATTTCCCTCT	CAAACAAACCCGGATCAAAG
SSR	Fernandez_Silva et al. 2008	ECM63	CCATTCATCTCCTCCTCAATTC	GGCGGCAAGTTTAAAGAACC
SSR	Fernandez_Silva et al. 2008	ECM67	CTCAACGAGTCGCCCAAG	TTGGTCGACGCTGTAATGTC
SSR	Fernandez_Silva et al. 2008	ECM77	CGAGGAGGGAAAGGAAAGAG	AGGATCTCTCTTTGCGATGG
SSR	Fernandez_Silva et al. 2008	ECM82	TCCACTTTTCTCAGGCCACT	CAATTGTTCAAAGCCTTGATGT
SSR	Fernandez_Silva et al. 2008	ECM84	GGCATCTGAATGATTATAAACCAA	TCTTGTACCCCTAAGTAGCTTTGAA
SSR	Fernandez_Silva et al. 2008	ECM86	TCCACTTTTCTCAGGCCACT	CAATTGTTCAAAGCCTTGATGT
SSR	Fernandez_Silva et al. 2008	ECM92	TCAGACTCCATTTCAGAGCCTA	CAAGGAGCTCTCCCCATTATT
SSR	Fernandez_Silva et al. 2008	ECM97	TCACTTCTCTCTCCCCCAAAT	GAGGGAGATTTGAATGGTGGT
SSR	Fernandez_Silva et al. 2008	GCM101	AGAGTAGGAATCAGAACTGC	CTTCTTCTTCACCCAACTAT
SSR	Fernandez_Silva et al. 2008	GCM106	CAATTCAGTGAGAGAGAGAG	ACCGAATACACATGATTACA
SSR	Fernandez_Silva et al. 2008	GCM153	TCTCATTCGCTCTTAGTGTA	AATTACCCTTCCTCTTCTTC
SSR	Fernandez_Silva et al. 2008	GCM155	GCTTACAAGGATAAAAATGTC	GAATGTTGTTGATCAAAGTG
SSR	Fernandez_Silva et al. 2008	GCM246	AAAACGGAGATGTGGAGGAC	TTAAGCAAGCAGCCAAAATG
SSR	Fernandez_Silva et al. 2008	GCM262	TCACCAGCTGAGTTCTTTGC	TAATTCCGGCGATTCCTAGT
SSR	Fernandez_Silva et al. 2008	GCM295	CCTATGTGCTTCCTTCAATCA	CGCATAATTCAATGAAAATGAGT
SSR	Fernandez_Silva et al. 2008	GCM302	CTGTTTTAGGACACCGACCA	AACGGACAACCTAAGAAGAATATAC
SSR	Fernandez_Silva et al. 2008	GCM344	TCATCAGTCAGTAAGAGAGAGAGAG	ATGTGACCTGATCCCATTGA
SSR	Fernandez_Silva et al. 2008	GCM521	TGGTTCAAATCCTCAGTGGT	CAAGGGATTCTTCCATTTCG
SSR	Fernandez_Silva et al. 2008	GCM622	CCAACGAAATCAGAACATGG	GGTGTTTGATGGTTTCTGGA
SSR	Fernandez-Silva et al. 2008	5A6U	TCCATTGGTTAAAAAGAAAGACG	TTCATTTTTTGTATTCACTGCATTT
SSR	Fernandez-Silva et al. 2008	ECM105	TTCTTGCAAATTGTCCAGACC	AGAGATTGGCCATCATCGAC
SSR	Fernandez-Silva et al. 2008	ECM106	ACTTCCGCACCAATTGTGAT	ACAACCCAGAAGAACCCAAA
SSR	Fernandez-Silva et al. 2008	ECM110	CTTCAATCGCTAACCCTCCA	CTGGAACGATCGGAATAGGA
SSR	Fernandez-Silva et al. 2008	ECM113	AGGCAAAGGGTGGGAGATT	GCAGCCAGCAAATTTGAGTT
SSR	Fernandez-Silva et al. 2008	ECM122	GCTGTCAATGGAACAGAGGAA	GGCGAAATCTGTTTCCTTTAGA
SSR	Fernandez-Silva et al. 2008	ECM124	GCGTCCTAAAAAGGGATAAGG	ATTTTCACAAAAGGGGGAGAG
SSR	Fernandez-Silva et al. 2008	ECM125	GGAAAACGCAAAATCAGTGAG	CTGAACGTGGACGACATTTTT
SSR	Fernandez-Silva et al. 2008	ECM128	ATCAATTGTTCGTGGCATGAG	CTCACCAGCGCTGAGTTTATT
SSR	Fernandez-Silva et al. 2008	ECM132	CCATTCGTCAAGCAAAGCTAC	CAAAGGGTCCCTCAATTTCTC
SSR	Fernandez-Silva et al. 2008	ECM137	TTCCTCACGTCATTACTGTTTCTC	GCCATTGATGCAAAGAAAGC
SSR	Fernandez-Silva et al. 2008	ECM138	AAAATGAAAACTCTTCGGCAAG	AAAACCCTTCTTGCCCTTGT
SSR	Fernandez-Silva et al. 2008	ECM142	CCTAAACCCATAGCCCTTCA	AAAGAAGGGTTGGAGAAACCA
SSR	Fernandez-Silva et al. 2008	ECM147	GAAAGGTAGGAAGAAAGTGAAGA	ACTCTTGAAGCTGACCGATG
SSR	Fernandez-Silva et al. 2008	ECM150	ACACACCTAATCTCCCTACCTTC	CTCAAACAACGTCAGCTGGT
SSR	Fernandez-Silva et al. 2008	ECM161	AAGTTTCTTCTGCGCATTCC	AGGAACTCGAGGATCGGTTT
SSR	Fernandez-Silva et al. 2008	ECM163	TTTTCCCACCCAATCAATTA	TGGAACCTTCAACGTTAGAGAA
SSR	Fernandez-Silva et al. 2008	ECM164	CACTACAAATTTCCCTTCTTCATC	GAACACGTTCTTATGGCGTCT
SSR	Fernandez-Silva et al. 2008	ECM169	TGTTCATGCTTGTTCCATCA	CGTTGGACAAAAAGGATTGC
SSR	Fernandez-Silva et al. 2008	ECM178	CATAGAGCATTTGCCGGAGT	TGAAAAGCTAGCATGGATTGG
SSR	Fernandez-Silva et al. 2008	ECM180	GGGCTACCATGCATGTTTAAT	GGTAATTGATTTCATTTCTTGTCG
SSR	Fernandez-Silva et al. 2008	ECM181	CCCCATCTCAATTTGTCACC	AGGTGGAGGAAGGGGTTAAA
SSR	Fernandez-Silva et al. 2008	ECM182	TTCTTCATAATTCTAAATTTTTCCATC	CCAGGTGGAAGTTTTGCTTC
SSR	Fernandez-Silva et al. 2008	ECM183	TGTTGAAAAGAGGGGAAAAGG	GTATGCCCGTCGGAAACTC
SSR	Fernandez-Silva et al. 2008	ECM185	TCCAAAGCCTTTCTTCTTCC	AAACGAAGCCGTTGAGAGAA
SSR	Fernandez-Silva et al. 2008	ECM204	CTCTCTTCATTTCCCCTCGTT	TGGCCTGGAAAGTAAGGGTAT
SSR	Fernandez-Silva et al. 2008	ECM205	GATTCCTTGGGCTTGTACCTC	GCTAAGGAAAGGGTTTGTTCG
SSR	Fernandez-Silva et al. 2008	ECM208	ATAAATGGGTCATCGGAGGAG	GGTGGTGAATTAATGGAAGCA
SSR	Fernandez-Silva et al. 2008	ECM217	AGGAGAGAGAGCTCCGAAAAA	CAATTCCACCCTTCCAATTCT
SSR	Fernandez-Silva et al. 2008	ECM228	TCTGATCGGAAAACCCACTT	GCCAAGAATTTTCCCAACAT
SSR	Fernandez-Silva et al. 2008	ECM230	CCCCATCAGTAAAGATGATGAA	TTGAAGAAGAAGGTAAGGGAGA
SSR	Fernandez-Silva et al. 2008	ECM231	TGATTTTTGTTGCTGTGTTGA	CACAAAGCACACATTCCATTG
SSR	Fernandez-Silva et al. 2008	ECM50	TCAACCGTCTTCTCTCCACA	GTCATCGTTGAGTGCCAGAG
SSR	Fernandez-Silva et al. 2008	ECM51	TTCAAGCCTAGTTGTTTCTTGAT	TGTAATCGGTTGAGTAAACAGGA
SSR	Fernandez-Silva et al. 2008	ECM52	GAATCCCCATGATTTGAAGC	TGAACCACTTTCCTCCTCAAG
SSR	Fernandez-Silva et al. 2008	ECM53	CTACCAGTTGTTGCGGCTCT	TCCCAATTCCATAGCAGAGG
SSR	Fernandez-Silva et al. 2008	ECM56	CCCGGAAAATCTGAGATCG	CCACCCACTAATTCCAGCAT
SSR	Fernandez-Silva et al. 2008	ECM58	TTGAAGCTTCTTCACCTTCTCTTT	CACCCCACAAGGGTTCAATA
SSR	Fernandez-Silva et al. 2008	ECM60a	GGCCCTCAGGCAGTTTTT	TGCTCCTATGGTTGACCTTTTT
SSR	Fernandez-Silva et al. 2008	ECM60b	GGCCCTCAGGCAGTTTTT	TGCTCCTATGGTTGACCTTTTT
SSR	Fernandez-Silva et al. 2008	ECM60c	GGCCCTCAGGCAGTTTTT	TGCTCCTATGGTTGACCTTTTT
SSR	Fernandez-Silva et al. 2008	ECM61	TTTCAAAAAGCGAACCAGCTA	TCGGACTCGATTACCAAACA
SSR	Fernandez-Silva et al. 2008	ECM66	TGAACTAAACCCATGTGGAAAA	TTGAATTGGGGTTTTGAGTTG
SSR	Fernandez-Silva et al. 2008	ECM71	TGGAATGTTTCTGCGAGGTT	GCCTTTACGGATGATTCACG
SSR	Fernandez-Silva et al. 2008	ECM78	TCCCAATTCTTTCCACCAAA	CGGAATTGAGATGGGGAATA
SSR	Fernandez-Silva et al. 2008	ECM79	CCGATTTAAATATGATACCCTCA	GCCCATGTCAACATATTAGCAA
SSR	Fernandez-Silva et al. 2008	ECM81	CAACCATTCCTCCCATTCAT	CACCACCTGTGACATTGTACG
SSR	Fernandez-Silva et al. 2008	ECM85	AGGACAGCGGAGCTTTTCTT	TGAAATCGAAGTCCACTCTGAA
SSR	Fernandez-Silva et al. 2008	ECM87	TCAAATTCCTTCCGCTCTTC	CGACATGATCGAACAATTCAA
SSR	Fernandez-Silva et al. 2008	ECM88	TGGGCCTACGCTACAAACTT	AGCAGCACAAAAGCACTTCA
SSR	Fernandez-Silva et al. 2008	ECM89	TGCTGTTGTAGCAAACGTCA	GCATCCCTTTTCCAAGAATG
SSR	Fernandez-Silva et al. 2008	GCM112	GCTTATCCCTCACCGAACAA	AATCGCCGATCTTCTTCAAA
SSR	Fernandez-Silva et al. 2008	GCM168	TGTGACGAAATAATGAAAAT	ATTTGATCCTTGTGTTCACT
SSR	Fernandez-Silva et al. 2008	GCM181	TGGTTAGTTAAAGAAGAGAGAG	ACGCAGCCATACACAGAC
SSR	Fernandez-Silva et al. 2008	GCM190	GAAATTACTTGAACGAACCT	TGCTATTGCTCCATTCTAA
SSR	Fernandez-Silva et al. 2008	GCM206	TGGGCTACCTCTATCCTTTCTT	AATCCCCAAAATCTCAACCA
SSR	Fernandez-Silva et al. 2008	GCM209	CAACCACTTCAATCCTTCCA	ATGCTGAACCCCAATATCC
SSR	Fernandez-Silva et al. 2008	GCM241	AGCATCAAGGATAAGAAGCACA	CCCCAAATTCCACTCAAAAT
SSR	Fernandez-Silva et al. 2008	GCM255	CGGAGGAGACTGGAAGAAAA	CAAATCTAATTGGGAACAAACG
SSR	Fernandez-Silva et al. 2008	GCM303	GCCGGAAAATTCTCTTACCA	TTGACGTTGATATGAGCAAGC
SSR	Fernandez-Silva et al. 2008	GCM331	TTCATTGGGTCACTTCTACCC	GCTTCCACATCCTCCTTTCT
SSR	Fernandez-Silva et al. 2008	GCM336	AGCCATGGAACAACAAACAA	CGTGGTCAGTCAAAATCCAC
SSR	Fernandez-Silva et al. 2008	GCM446	ATGCTGAGACCCCACTATCC	CCTTCCATTGATTATCCATTCC
SSR	Fernandez-Silva et al. 2008	GCM548	AACAGGTAGAGGAAAGCATG	TGACCCACTAGTACATCTCTC
SSR	Fernandez-Silva et al. 2008	GCM567	CAATTAATCTGGGCCGACTG	GGAAGATGAAAGTGGAAAGAGAA
SSR	Fukino et al. 2007	CMN_B10	CTTCTCCCTCCTTCTCAACG	TGGATGTGTTGAAAGGGTCTC
SSR	Fukino et al. 2007	CMN_C05	TTTGCCCACCACTTCAACTT	TTAACGGTGGAGGAAGAGGA
SSR	Fukino et al. 2007	CMN01_02	CGATCCAAGTTGGCAAGAAT	ACTCTTCTCAGCCGCAGATT
SSR	Fukino et al. 2007	CMN01_15	AGCTTGACAGCTCACATAGTGC	AAAAGGAAGTGGTTGAGGTTTG
SSR	Fukino et al. 2007	CMN01_54	CTGATTGCTTTTGCCTCTCC	GGTGGAGAATGGGAAGTTGA
SSR	Fukino et al. 2007	CMN01_74	GCTTTCCCTTCCCTCGTATC	AATTGCACGCACAAAGTACA
SSR	Fukino et al. 2007	CMN04_01	GAAAAGGCGAAATGTTTGAA	ACCAAAGGAAAAAGCGGAAG
SSR	Fukino et al. 2007	CMN04_03	ATCACAGAGACCGCCAAAAC	GGTTGAAGATTGCGCTTGAT
SSR	Fukino et al. 2007	CMN04_09	TCTTAACAACTCCCACGCCT	ATAGGATCTGCCATTGGGC
SSR	Fukino et al. 2007	CMN04_10	AAAACTGGTAACCCGACCAA	TCCATGACCATTGGAATGAAT
SSR	Fukino et al. 2007	CMN04_16	TTGGTTTCATTGTTTTCCCC	GCTTCCTTTAATTGCTTGATGA
SSR	Fukino et al. 2007	CMN04_19	TTCTTCCCACCAAACCTACG	AAATGGCAGAGAGCGAGAAA
SSR	Fukino et al. 2007	CMN04_35	TGAATTTTGCTCCCCAAATC	GGGGAATTTGGCATTTTCTT
SSR	Fukino et al. 2007	CMN05_17	AGGAAACACCTTTTTGGGGA	AACCCAGGTCTTGATGATGG
SSR	Fukino et al. 2007	CMN05_17	AGGAAACACCTTTTTGGGGA	AACCCAGGTCTTGATGATGG
SSR	Fukino et al. 2007	CMN05_60	CACCTGACGATAGGGGTGTT	AGTATTCGGGTTGGCAAAAA
SSR	Fukino et al. 2007	CMN05_69-1	TGATTCCTTAGCCCCTTTGA	CAGATTGCAGCATTAGAAATGG
SSR	Fukino et al. 2007	CMN06_19	GCTCTCCCAAGCCTTCTCTT	CAGACCAACAATAGAATGCACA
SSR	Fukino et al. 2007	CMN06_66	ATCTTGGGCAGTGTGGAGAT	CGAGCAATTAATGAAACAAAAGG
SSR	Fukino et al. 2007	CMN07_32	GAGGGATTGAACGGAGGAG	GGACAGACACATACCAATGCC
SSR	Fukino et al. 2007	CMN07_54	GCTTAACATTCACAAAATACGAAA	GATTTCTGTGAACTTTGGGGG
SSR	Fukino et al. 2007	CMN07_65	CTTAGCTGCCATTGCCTTTC	GAATCGCATATGGTTTCGGT
SSR	Fukino et al. 2007	CMN07_70	CCTACAACTCACGTGCCCTT	AAACCATCAACCACCGAAAG
SSR	Fukino et al. 2007	CMN08_22	CATCCTCCTCATCCTCCTCA	ACGGATGAATCGGAACTTCA
SSR	Fukino et al. 2007	CMN08_40	TTATTACACACGCGCACACA	GCTGAATTTTTGCTTCTGTATCC
SSR	Fukino et al. 2007	CMN08_50	GACGGCAGTGGATCTAAAGG	TGCAAATAATGTGTCATTGTTATGTT
SSR	Fukino et al. 2007	CMN08_79	CGTTCGCAGATGTCAGGTAG	CTTCCGCACGAAACAGATTG
SSR	Fukino et al. 2007	CMN09_76	GACAATTGATCTGGACAGTTTTT	CCGTGATCAACAACTATTGAATTT
SSR	Fukino et al. 2007	CMN21_04	GAGCTTTGCCCAAAAATCAG	GAAGCAGGATGGGTTTTGAA
SSR	Fukino et al. 2007	CMN21_06	AGGAGGTCGAGATTGCAAAA	AAAAACTGGAAAGATGTTCGC
SSR	Fukino et al. 2007	CMN21_16	TCACCACCAGCAGAGGTAAA	ATTTGCAAGGCTTTTCGTTC
SSR	Fukino et al. 2007	CMN21_25	TGGAAACTCTGTGGGTAGGC	TTTTGCTGAAACGCAACAAC
SSR	Fukino et al. 2007	CMN21_29	TGCAAATAGGGCAAAGCATA	CGTTGGAGCTTTGGTTCCTA
SSR	Fukino et al. 2007	CMN21_33	ATTCTTCAACAAGCCATCCG	GGAAATTAGCACCAAGCGAA
SSR	Fukino et al. 2007	CMN21_37	CCTTCCATGGAGGTTTGTCC	TTGGATGTAGAAAACAGCAGACA
SSR	Fukino et al. 2007	CMN21_41	GAGGAAATTTTGGAGTTTTTCAA	TTCCAGACATCTAAAGGCATTG
SSR	Fukino et al. 2007	CMN21_42	ACATGTCACAAAAGCCACCA	ATTGATTGAGGAAAACCCCC
SSR	Fukino et al. 2007	CMN21_55	TCATTGATCTTTTGCTTTTGC	TGGTAGCAAACATCTGCCTG
SSR	Fukino et al. 2007	CMN21_67	GATGGGACCATCAAATGGAG	TAATGATGCGTGCCTCTCTG
SSR	Fukino et al. 2007	CMN21_77	TTTTCTCATCCAACCCTTCC	CACATGCATCACCATCATCA
SSR	Fukino et al. 2007	CMN21_80	AATGATCAGGGAAGCCGATA	TTGTAAACAAAACCAACATGTGAA
SSR	Fukino et al. 2007	CMN21_82	ATTCTGGACGTCAGATTCCG	TCTCCATTCACGCCTTCTTC
SSR	Fukino et al. 2007	CMN21_87R	TGGATCCACTTTTCTAAATCCC	GCAATTTCTCCAGCTTGGTT
SSR	Fukino et al. 2007	CMN21_95	TCTTCACCTGCAGGCTCC	CCAAATTTAACCACTTTCACTGT
SSR	Fukino et al. 2007	CMN22_05	AAATTTTGGCGAAGAACGG	CCTTCTCAGATCCACAAGCA
SSR	Fukino et al. 2007	CMN22_11	TAAAGGGATGGATGGGGATT	CTTTCAGCTCCAGCTTGTCC
SSR	Fukino et al. 2007	CMN22_16	CAGAGGAGGTGGAACTAACCA	CCATTTTCAACCTCCCAAGA
SSR	Fukino et al. 2007	CMN22_22	TCACCTTTGGGCTCCTTATG	GCTTACCCAAATTTTGTAGCA
SSR	Fukino et al. 2007	CMN22_44	GGTCTGCTAGTTTTCTAAATTTTTGT	TCAAGTGTAGAGTTGAAGAAAAGAAA
SSR	Fukino et al. 2007	CMN22_45	GATCAGTGGGGATCTTCCAA	AGTGGCAACGATGGAATAGG
SSR	Fukino et al. 2007	CMN22_47	ACCATTGGTACCATCCATGA	GACACGTAGATGCAAGAGCG
SSR	Fukino et al. 2007	CMN22_54	GTCGCTACGTCAGCCTCTTT	GACAGGGAAGCAACGTAACC
SSR	Fukino et al. 2007	CMN22_85	GATGAAGATCGAGGGCTCTG	CGATACATCCCCCTCTGCTA
SSR	Fukino et al. 2007	CMN23_25	AGAGAGGGAAATGGGATCGAG	TTTGGTGGACTTAGTCTACTAGGA
SSR	Fukino et al. 2007	CMN23_44	CAAGAGACAAACAACAAATATGGGG	TAGAGGCTAAAGCTCCTTGGGGTT
SSR	Fukino et al. 2007	CMN23_48	GTTGATCAAAGTGGTGCTTTGGTG	CACATTAAATCCTGGGGAAAATGC
SSR	Fukino et al. 2007	CMN53_36	TGTGGCTTGATCTATCGCAG	CGTCGGCTAGAGGAGAAATG
SSR	Fukino et al. 2007	CMN53_68	AGAATCGTCGAACCCCTTTT	ACCATACTCCGTTGTCGGAA
SSR	Fukino et al. 2007	CMN53_72A	TTTTGGTTTGGAGGGAGTTG	TGCCGCTGATTATATGTTGG
SSR	Fukino et al. 2007	CMN61_14A	TGCAGGATCAAGAATCAAGTTC	ACGAACTCCGGCATAATCAC
SSR	Fukino et al. 2007	CMN61_14B	TGCAGGATCAAGAATCAAGTTC	ACGAACTCCGGCATAATCAC
SSR	Fukino et al. 2007	CMN61_35	TCGTGTGATTAAAATATCATGCG	TGTTTGGCTAAAATCTCCAGG
SSR	Fukino et al. 2007	CMN61_44	TGTTGGAGTTTAATGAGGAAGGA	AGAGAAGATGAATGGGGCAC
SSR	Fukino et al. 2007	CMN61_63-1	TCTCTTGCTCATACCCGTCC	CTGATCGGAGAGACCACGTC
SSR	Fukino et al. 2007	CMN61_65	TTACTCCTTGCAGACAGCGA	CGGCATCATCTCTTCGTCTT
SSR	Fukino et al. 2007	CMN62_03	GGAATGAAAGATCCAACGGTGAAG	TTAAAGACTCCTCCGCCCGTTTAT
SSR	Fukino et al. 2007	CMN62_08b	ATGGATCGGGTGGCTGCTTG	GCTTGCTCGCCTCAATGCCT
SSR	Fukino et al. 2007	CMN62_11	TTTGCCGTCATTGTTTCCAC	GATGGTGATCTGACCGATGA
SSR	Gonzalo et al. 2005	CMAGN32	CAGATTAGAAGAAAAAGAGG	AGCAGACAGCATATAAAGCT
SSR	Gonzalo et al. 2005	CMAGN33	CTGTCTGCTATTCTCCACTTGG	TGTATGCCACGTAGCGAAAC
SSR	Gonzalo et al. 2005	CMAGN45	CCCACAAGAGAGAGAGAGAG	GTGTGACAGGTAGATTGTTGG
SSR	Gonzalo et al. 2005	CMAGN46	CCCACACTAAAATAAGAGTA	CCAATCATTTCTCTGTTCAT
SSR	Gonzalo et al. 2005	CMAGN47	CTTCATGTTTTATTTCCGTGG	CAACGAGAGGTACATAATTC
SSR	Gonzalo et al. 2005	CMAGN52	CCACCAACATAACACACAAC	CTCTCACACTGTTGGGAAGA
SSR	Gonzalo et al. 2005	CMAGN55	CCGGTAATGTTAAGTAAGAAG	AAAAGCAACTCGAAACACTC
SSR	Gonzalo et al. 2005	CMAGN61	GGAGACACAAGGAATATGTG	ATAACAAAGGGGCATAACAC
SSR	Gonzalo et al. 2005	CMAGN68	GGAAGGAAATTAGCATGCAC	GCCACTCTGTCTTTCTTCC
SSR	Gonzalo et al. 2005	CMAGN73	ATCCAACTCGACCAAGAAAC	CAGCTCTACAACAACATCTC
SSR	Gonzalo et al. 2005	CMAGN75	TGGGTTTTCTTCTACTACTG	TGCTTTTACTCTCATTCAAC
SSR	Gonzalo et al. 2005	CMAGN79	CTTCACTAAAACTACAAGAG	TTCCAACTTATTCATCCCAC
SSR	Gonzalo et al. 2005	CMATN101	GCTTGTCTTTGTGTTTGC	GAGAACAAGACTCCTTAATCC
SSR	Gonzalo et al. 2005	CMATN22	CGGCAATCATCTTATCTTTC	AAGATTGAAGTGGGAAAATG
SSR	Gonzalo et al. 2005	CMATN56	CTTTTCTCTTCTTCTATTCTC	ATCCAAAAGGAATCGGAAAG
SSR	Gonzalo et al. 2005	CMATN89	CACTACCTTAAAACAGAATTG	GGACAATTTAGGGAGGATC
SSR	Gonzalo et al. 2005	CMATTN29	GAGCAGCAAACACTGGAGATA	GCCTTCCCAAGATGCCATTAA
SSR	Gonzalo et al. 2005	CMCAN90	CTAACGCTGACCCAACTCTC	GTGGTTGTGAGTTATGAGGAG
SSR	Gonzalo et al. 2005	CMCTN19	GAATGATTGGAGCAACCAGT	GCTTTTTGAATTTGTGCAGGG
SSR	Gonzalo et al. 2005	CMCTN2	CTGAAAGCAGTTTGTGTCGA	AAAGAAGGAAGAGGCTGAGA
SSR	Gonzalo et al. 2005	CMCTN35	CCAATAATGTAATCGTCTTGG	GTTCCAAACTTTCTACCAATCA
SSR	Gonzalo et al. 2005	CMCTN38	TAAAACACTCTCGTGACTCC	GATCTGAGGTTGAAGCAAAG
SSR	Gonzalo et al. 2005	CMCTN4	AAAACAAAAGCTCTCCACGA	CTTTCCTTTATTATGCCTACG
SSR	Gonzalo et al. 2005	CMCTN5	CACCTTAAAGTTTAGCCCC	AAAAATGCAATGAACTGAGCGC
SSR	Gonzalo et al. 2005	CMCTN53	CCACATTTGATGGAAATCTT	CATTTTATAGCTTATCTTCCG
SSR	Gonzalo et al. 2005	CMCTN58	TTCACACAACCACTCTTTTC	TTTAATTCAGTGTTCAGGTC
SSR	Gonzalo et al. 2005	CMCTN65	TTAGGTGTATTTGATCTC	AATTTTATGGCTCAAGGTTC
SSR	Gonzalo et al. 2005	CMCTN7	AATGACACTGCCCACATTCT	AGGTTTTTCAATGGAGGGGA
SSR	Gonzalo et al. 2005	CMCTN86	GTGACAGTTATCAAGGATGC	AAGGGAATGCATGTGGAC
SSR	Gonzalo et al. 2005	CMGAN12	TTTTTGTCGTTATATGAGGG	GTTGCATAATGCTAATTTGG
SSR	Gonzalo et al. 2005	CMGAN21	GCTGTAAAACGAAACGGAGA	CGATCTTCTTTATTCTTCGCC
SSR	Gonzalo et al. 2005	CMGAN24	TAACTATGATGAAGAGTT	TGCCAAACTATAATCACACTA
SSR	Gonzalo et al. 2005	CMGAN25	AGCCAATGTGAAGGATGAACA	TGCAATTAGCCTCTTCTCTA
SSR	Gonzalo et al. 2005	CMGAN3	GTTAAAGGCTATGGTATAGAAC	AGAATAAGGTCCACATAAGG
SSR	Gonzalo et al. 2005	CMGAN48	TTTAGGTTACGAAAACCCAG	ACTTATTCTTCCCGAAAACG
SSR	Gonzalo et al. 2005	CMGAN51	AAACCTTAACGATCTATTCG	TCAAGAAGACGAAACTATTC
SSR	Gonzalo et al. 2005	CMGAN80	ATATTGATTGCTGGGAAAGG	CTTTTTTGGCTTTATTGGGTC
SSR	Gonzalo et al. 2005	CMGAN92	GAGAGAGAGAGAGAGATG	GGTTGGGTACTCCGAGTTA
SSR	Gonzalo et al. 2005	CMTCN1	CCCTTCATTTTCATCATCC	GAAGACGGCAAATTGAGCT
SSR	Gonzalo et al. 2005	CMTCN14	TATATTGGCTTTGGCTCTCG	GATTCGTTATCTCGACCAAC
SSR	Gonzalo et al. 2005	CMTCN30	GGAGGGAAAGGAAAGAGAGA	GGCAAGAAGATGGCAAAGAT
SSR	Gonzalo et al. 2005	CMTCN41	CCCCAAGATTCGTATTAATC	TGGTAGTAGAGATGATATAC
SSR	Gonzalo et al. 2005	CMTCN50	TCTACTTCCATGAATCCATC	TAGAATGGTTAGGAAACCCT
SSR	Gonzalo et al. 2005	CMTCN56	CTTTTCTCTTCTTCTATTCTC	ATCCAAAAGGAATCGGAAAG
SSR	Gonzalo et al. 2005	CMTCN6	GCATTGCTCGATCAGTTTTAC	ACTCCGTCAAGATCCCAAAA
SSR	Gonzalo et al. 2005	CMTCN62	AAGATCGCCTCTATCACAG	ATTTGTACTCCCAACGCATC
SSR	Gonzalo et al. 2005	CMTCN65	TTAGGTGTATTTGATCTC	AATTTTATGGCTCAAGGTTC
SSR	Gonzalo et al. 2005	CMTCN66A	CTCCGATCAATTTTACATCT	GAATAAACTTGGTGTCCAAC
SSR	Gonzalo et al. 2005	CMTCN66B	CTCCGATCAATTTTACATCT	GAATAAACTTGGTGTCCAAC
SSR	Gonzalo et al. 2005	CMTCN67	TCTCTTACAACTCTTTGTCG	GGTTCAAGGATTCATCGTTG
SSR	Gonzalo et al. 2005	CMTCN8	CCTCCGCCACATATTACAAT	TTCATCTTGACACGTAAGAG
SSR	Gonzalo et al. 2005	CMTCN9	CCCCCATATTCATCAAAACT	CTTCCTTTTTTTCACACCCT
SSR	Gonzalo et al. 2005	TJ10	ACGAGGAAAACGCAAAATCA	TGAACGTGGACGACATTTTT
SSR	Gonzalo et al. 2005	TJ10DOM	ACGAGGAAAACGCAAAATCA	TGAACGTGGACGACATTTTT
SSR	Gonzalo et al. 2005	TJ12a	TCCACCCAAACAGTTCTTGA	CCAATGGAGTTTTCCCAATG
SSR	Gonzalo et al. 2005	TJ12b	TCCACCCAAACAGTTCTTGA	CCAATGGAGTTTTCCCAATG
SSR	Gonzalo et al. 2005	TJ21	GTGACAGTTATCAAGGATGC	AAGGGAATGCATGTGGAC
SSR	Gonzalo et al. 2005	TJ23	CACTACCTTAAAACAGAATTG	GGACAATTTAGGGAGGATC
SSR	Gonzalo et al. 2005	TJ24	AAACACGGGCTTGAAGAAAA	CCCAGAAGGTGAGAGAGACCT
SSR	Gonzalo et al. 2005	TJ26	GGAGATTGGTGCTGTCCTTC	CAAAACGCAAATTGACCAAA
SSR	Gonzalo et al. 2005	TJ27	AAGCGGAACAAGCTCATCTC	CAAAAGCATCAATTGCTTGAA
SSR	Gonzalo et al. 2005	TJ29	AGCCTAAGCCACCGATTTTT	TTCCCAAGTGGGGTTATGAG
SSR	Gonzalo et al. 2005	TJ30	TTAGGGAAGGCAATCAATCG	AGGAGGAGGGAATGCTTTGT
SSR	Gonzalo et al. 2005	TJ31	GAGGCCTCCTCAGCTCTACA	AGCCCATTAGCACAAGCTGA
SSR	Gonzalo et al. 2005	TJ33	GGAAGCTTCATTTGGGTCTATG	GGAGGAGGATGAAGATGAAGC
SSR	Gonzalo et al. 2005	TJ3DOM	TGGGCCTACGCTACAAACTT	AGCAGCACAAAAGCACTTCA
SSR	Gonzalo et al. 2005	TJ4	CTTCCACGAAATCCCCTGT	GGCCTTGGATTCAAAGTGAT
SSR	Gonzalo et al. not published	TJ22	GGGCTTGAAGAAAATCCCTC	GCCATTGAAGGTAGAGTCGG
SSR	Harel-Beja et al. 2010	CMAAAAGN178	ATTCCACACTCCATCCTCC	CCATGAGGAACTAAATAGAGCC
SSR	Harel-Beja et al. 2010	CMAAAGN148	CCATGAGGAACTAAATAGAGCC	GTCACAAGTCTTTTCCCAC
SSR	Harel-Beja et al. 2010	CMAACN216	GTCACAAGTCTTTTCCCAC	CGCATTGATTTTCTCTTG
SSR	Harel-Beja et al. 2010	CMAAGN207	CGCATTGATTTTCTCTTG	ATCGAAACCCTAGAATAAAG
SSR	Harel-Beja et al. 2010	CMAAGN221	ATCGAAACCCTAGAATAAAG	GAAAGTCGAGGAACAACC
SSR	Harel-Beja et al. 2010	CMAAGN230	GAAAGTCGAGGAACAACC	GAAGAAGAAGAAGAAGAAAAGC
SSR	Harel-Beja et al. 2010	CMAAGN255	GAAGAAGAAGAAGAAGAAAAGC	GCAACAAAGAAGAAGAAG
SSR	Harel-Beja et al. 2010	CMAAGN283	GCAACAAAGAAGAAGAAG	ACTACAACTACGAGGACAAC
SSR	Harel-Beja et al. 2010	CMAGAN268	ATGGATGGATTCAACAGG	CGGAGAGCCAATTGTAATC
SSR	Harel-Beja et al. 2010	CMAGGN186	CCGATCGTTTTCAGAATC	TCTGGGAAACATGCTGAG
SSR	Harel-Beja et al. 2010	CMAGGN188	TCTGGGAAACATGCTGAG	CAGTACCAAGTCCCTTCC
SSR	Harel-Beja et al. 2010	CMAGN134	CAGTACCAAGTCCCTTCC	TTTGTGAGGGTGCAGCTAG
SSR	Harel-Beja et al. 2010	CMAGN141	TTTGTGAGGGTGCAGCTAG	GAGAAAAATGATGATAATACAAG
SSR	Harel-Beja et al. 2010	CMAGN-180	GAGAAAAATGATGATAATACAAG	TCTCCAGCTCTTCCTAGG
SSR	Harel-Beja et al. 2010	CMAGN249	TCTCCAGCTCTTCCTAGG	TAGTATGGCCAACGAACG
SSR	Harel-Beja et al. 2010	CMATCN184	TAGTATGGCCAACGAACG	GCCTCTCTCATGTATCATC
SSR	Harel-Beja et al. 2010	CMATCN192	GCCTCTCTCATGTATCATC	GACTTTGTGGGTAGAGCTG
SSR	Harel-Beja et al. 2010	CMATGATN203	GACTTTGTGGGTAGAGCTG	CAACCACATCACAGCTCC
SSR	Harel-Beja et al. 2010	CMATN121	CAACCACATCACAGCTCC	CCATGAATGGTCGTAAGCAC
SSR	Harel-Beja et al. 2010	CMATN131	CCATGAATGGTCGTAAGCAC	TCACTAGAACAACACGTCG
SSR	Harel-Beja et al. 2010	CMATN236	TCACTAGAACAACACGTCG	TCTTTCGGTCACACGTTG
SSR	Harel-Beja et al. 2010	CMATN240	TCTTTCGGTCACACGTTG	GAACACACACAAAAATGAG
SSR	Harel-Beja et al. 2010	CMATN272	CTTCTCCAAATATGATCAGG	AGCATACAACTAATCATCG
SSR	Harel-Beja et al. 2010	CMATN288	AGCATACAACTAATCATCG	ATGGAAAAAGCTTCTATG
SSR	Harel-Beja et al. 2010	CMATTTN262	ATTGGTTCGCATCTTTAC	TGTTCAGTTTATTCGACG
SSR	Harel-Beja et al. 2010	CMCACN291	GACCTGAAGAACCCCAAG	CCATCATCATCATCATCATC
SSR	Harel-Beja et al. 2010	CMCATN172	CCATCATCATCATCATCATC	CATTAGGTAGAACAAGAAGAG
SSR	Harel-Beja et al. 2010	CMCATN185	CATTAGGTAGAACAAGAAGAG	CTTGGAACTTTGTCTCTCTC
SSR	Harel-Beja et al. 2010	CMCCAN190	CTTGGAACTTTGTCTCTCTC	CCCCTCTTCTCTCTTCTC
SSR	Harel-Beja et al. 2010	CMCCTN226	CCCCTCTTCTCTCTTCTC	CCACCTTGTAATCACTCATC
SSR	Harel-Beja et al. 2010	CMCCTTTN217	CCACCTTGTAATCACTCATC	GTCAGCTCCCTTCAAAGTC
SSR	Harel-Beja et al. 2010	CMCGGN210	GTCAGCTCCCTTCAAAGTC	CTCTCTCTCTCTCTCTCTCTCTTCC
SSR	Harel-Beja et al. 2010	CMCTN116	CTGGTCGAGCTTCAAGAAC	CCAAGTGCCAAACCCTCTCTAC
SSR	Harel-Beja et al. 2010	CMCTN123	CCACTAGGCTAAATCAACG	GGTATAGGCAATATGGCTTC
SSR	Harel-Beja et al. 2010	CMCTN124	GGTATAGGCAATATGGCTTC	GGTGCTATTCGAAACTCAG
SSR	Harel-Beja et al. 2010	CMCTN125	GGTGCTATTCGAAACTCAG	GTACAGACTTGAGAGAGAGAGAG
SSR	Harel-Beja et al. 2010	CMCTN127	GTACAGACTTGAGAGAGAGAGAG	GTATCCTCCAAACTCTCTC
SSR	Harel-Beja et al. 2010	CMCTN135	GTATCCTCCAAACTCTCTC	CTCTCTTCAAACCTAAACCC
SSR	Harel-Beja et al. 2010	CMCTTN143	TTGGATTCAAAGTGATGC	CTCCCATGTCTCTGCCAC
SSR	Harel-Beja et al. 2010	CMCTTN165	CTCCCATGTCTCTGCCAC	CCATTCTTCTGTCTTTCTTTC
SSR	Harel-Beja et al. 2010	CMCTTN166	CCATTCTTCTGTCTTTCTTTC	AACCAAGCCGTCCTCAAC
SSR	Harel-Beja et al. 2010	CMCTTN173	AACCAAGCCGTCCTCAAC	CACGAGGCTTCTTCTTCTTC
SSR	Harel-Beja et al. 2010	CMCTTN174	CACGAGGCTTCTTCTTCTTC	CACGAGGCCCACACTGTG
SSR	Harel-Beja et al. 2010	CMCTTN175	CACGAGGCCCACACTGTG	CCCACCATGAATTTCCTC
SSR	Harel-Beja et al. 2010	CMCTTN179	CCCACCATGAATTTCCTC	CTCTCTGCAATTCTCGCC
SSR	Harel-Beja et al. 2010	CMCTTN181	CTCTCTGCAATTCTCGCC	CATTAATTCTTACGCGGC
SSR	Harel-Beja et al. 2010	CMCTTN205	CATTAATTCTTACGCGGC	CCTATGTTCTTCGATTCC
SSR	Harel-Beja et al. 2010	CMCTTN228	AAGCTTGTTTTCCCTCAC	GGTTTCTCCGGTTCTTTC
SSR	Harel-Beja et al. 2010	CMCTTN232	GGTTTCTCCGGTTCTTTC	GCCAAAAGTAACGAATTC
SSR	Harel-Beja et al. 2010	CMCTTN259	GCCAAAAGTAACGAATTC	CCGATCATACACCGAATG
SSR	Harel-Beja et al. 2010	CMGAAN144	CCGATCATACACCGAATG	TGCAGGCTTTTTCATAAC
SSR	Harel-Beja et al. 2010	CMGAAN233	TGCAGGCTTTTTCATAAC	GAAGAAGAAGAAGAAGAAGAAG
SSR	Harel-Beja et al. 2010	CMGAAN251	GAAGAAGAAGAAGAAGAAGAAG	GAATCGTCCGATGAAGAC
SSR	Harel-Beja et al. 2010	CMGAAN256	GAATCGTCCGATGAAGAC	AATACTTGCCCTGTTTGC
SSR	Harel-Beja et al. 2010	CMGAAN275	AATACTTGCCCTGTTTGC	GCGATCGGAAGAAGAAGG
SSR	Harel-Beja et al. 2010	CMGAN271	CAACCCTCGAAACAAAAC	CGATAACTTGGACAACTTG
SSR	Harel-Beja et al. 2010	CMGCAN278	CGATAACTTGGACAACTTG	GTCTACTCTCTGCCTTTCAAC
SSR	Harel-Beja et al. 2010	CMGCTN187	GTCTACTCTCTGCCTTTCAAC	CTTTTTCCTAGCATGTTTG
SSR	Harel-Beja et al. 2010	CMN242	CTCTTTGAAATTTGGGTTAC	GGCTGTGTTACAATCAATAG
SSR	Harel-Beja et al. 2010	CMTAAN128	GTCGAATATGATGACATACC	CTCCACAATCTGACACACTTTG
SSR	Harel-Beja et al. 2010	CMTACN113	CTCCACAATCTGACACACTTTG	AAGGTATGATTCGATTGCTG
SSR	Harel-Beja et al. 2010	CMTAN126	AAGGTATGATTCGATTGCTG	CCGTCGTAAATGGTAAAG
SSR	Harel-Beja et al. 2010	CMTAN133	CCGTCGTAAATGGTAAAG	CACTTTCTAAATAGTTTGG
SSR	Harel-Beja et al. 2010	CMTAN138	CACTTTCTAAATAGTTTGG	CGTAGAAGACACACATAATG
SSR	Harel-Beja et al. 2010	CMTAN139	CGTAGAAGACACACATAATG	CAGAGAAGCAAGTGCAGC
SSR	Harel-Beja et al. 2010	CMTAN199	CGTGCATCGTGTAGAGAG	CAAAACTCTAAACAACGAC
SSR	Harel-Beja et al. 2010	CMTAN284	GAACCATGAATCTAGCTG	TGTCAGTATTTCTTACCCG
SSR	Harel-Beja et al. 2010	CMTATTCN260	GCACGAGGCTCAACTACC	GAAGTAGCATCTGATCGG
SSR	Harel-Beja et al. 2010	CMTCAN193	GAAGTAGCATCTGATCGG	GCTATTTAAACCTCTTCCTC
SSR	Harel-Beja et al. 2010	CMTCCN157	GCTATTTAAACCTCTTCCTC	CGGGTTGTCTTCTTCTCCTC
SSR	Harel-Beja et al. 2010	CMTCCN171	CGGGTTGTCTTCTTCTCCTC	CATCGACAACATTCCAATC
SSR	Harel-Beja et al. 2010	CMTCN177	CTCTTCTCTTTCCCTTCTCC	GGTCGTATGTTCTGCAGC
SSR	Harel-Beja et al. 2010	CMTCN196	GGTCGTATGTTCTGCAGC	TGTGTGTGTGAGAGAGAGAG
SSR	Harel-Beja et al. 2010	CMTCN214	TGTGTGTGTGAGAGAGAGAG	CCTCCGAACTCTCTCATC
SSR	Harel-Beja et al. 2010	CMTCN227	CCTCCGAACTCTCTCATC	AAGTTGGTATGATGTTGTG
SSR	Harel-Beja et al. 2010	CMTCN248	AAGTTGGTATGATGTTGTG	TCATCGTCATTTCTCTTTC
SSR	Harel-Beja et al. 2010	CMTCN276	TCATCGTCATTTCTCTTTC	CTAAAGCTCTAAATGAAATCG
SSR	Harel-Beja et al. 2010	CMTTCN163	TTTACTCCCAATACTTTCATCG	TCTACACCATTCTTGCACC
SSR	Harel-Beja et al. 2010	CMTTCN222	GTAATCAGCCGTGCAATG	CTTGATCGGCAGAGAATAG
SSR	Harel-Beja et al. 2010	CMTTCN234	CTTGATCGGCAGAGAATAG	CATCACTACATCAATTTCCC
SSR	Harel-Beja et al. 2010	CMTTCN273	ATGACCATGATGACTCGC	AGGGCCGCAATTGTACTG
SSR	Harel-Beja et al. 2010	CMTTTGGN140	AGGGCCGCAATTGTACTG	CCATTCATTAGCTTTCCTC
SSR	Harel-Beja et al. 2010	CNGAN224	AATCGAAATCCATCTCAC	TTTGACGATTGGATGTGG
SSR	Joobeur et al. 2004	SSR138	GACACGACCTGATCCATGTG	CCACATGTTGAATGATGAGGA
SSR	Joobeur et al. 2004	SSR154	CCCTTCTGTCATTTGGCTTG	CGTCAATTATTAAACATTCTGATGC
SSR	Joobeur et al. 2004	SSR280-214	AGTTTGAAGGTGCTGCTTGAC	AGTTTGAAGGTGCTGCTTGAC
SSR	Joobeur et al. 2004	SSR312-155	GGAGGATTTGGGAAGTGAG	TGTCCATACCTCCTCCAAGC
SSR	Joobeur et al. 2005	SSR312-330	GGAGGATTTGGGAAGTGAG	TGTCCATACCTCCTCCAAGC
SSR	Kong et al. 2006	CS41	ACCCCATACACCTCTTCACG	GATAAAGGGCAGTGGGTTGA
SSR	Kong et al. 2006	CS52	AGGAAAAAGGGGGAAATGGT	AGGCCCATTCTTTCTCCTTC
SSR	Moreno et al. 2008	CmAco3	CAACGACGCCTGCGAAAACT	CATCAGCTCATGTGATATCCC
SSR	Moreno et al. 2008	X95553	CAACGACGCCTGCGAAAACT	CATCAGCTCATGTGATATCCC
SSR	Katzir unpublished	CMAGN16	CGATAAATGTTGATGAAAGTC	TTCCTCAGGTCATATTCTTC
SSR	Katzir unpublished	CMCTN82	CAGCACAACTGTATTCCAGACG	CCCAAACAACAACTTTACAGCC
SSR	Katzir unpublished	CMCTN85	TGATGTGTCTGGCAAGAACC	GGTAAGAAACTTGGCAGTTGC
SSR	Katzir unpublished	CMTAAN27	GCCCTATGGTCATTTTCAACG	GCCGCATTTTGCCAAGCTATA
SSR	Katzir unpublished	CMTCN34	TCCTCTCTTTTCTTTCATCC	GTTGCTGATTTTTGCATTCC
SSR	Katzir unpublished	CMTCN44	CAACTTAGATAACGACCTCT	TTCAAAGCCTCCAAAGAAAC
SSR	Katzir unpublished	CMTCTN40	TTAACTCTCACCTATCAGGA	GATCAGATTTGTACTATTGCC
SSR	Katzir unpublished	CMTTAN28	CTTGGGAATTAAGTTAGCGAC	GTCATCCAAAGCCCTCAATGA
SSR	Katzir unpublished	CMTTAN28dom	CTTGGGAATTAAGTTAGCGAC	GTCATCCAAAGCCCTCAATGA
SSR	Ritschel et al. 2004	CMBR001	AGATGACCAAACCAAACCCA	CAACGTTATGGGGATGAAGG
SSR	Ritschel et al. 2004	CMBR002	TGCAAATATTGTGAAGGCGA	AATCCCCACTTGTTGGTTTG
SSR	Ritschel et al. 2004	CMBR003	TGCAACCGTTACAGAACTGC	CGAGTCTCATTTTAGAATCTTCTGTT
SSR	Ritschel et al. 2004	CMBR007	AAAATGAATGGGAGTGCGTG	GCCTTCCTTTTCACCATCAA
SSR	Ritschel et al. 2004	CMBR009	CGGGGGAGAGAAAGAGAGA	TTTTCGTTAATACCTTTTGG
SSR	Ritschel et al. 2004	CMBR012	AAACAAACATGGAAATAGCTTTCA	GCCTTTTGTGATGCTCCAAT
SSR	Ritschel et al. 2004	CMBR014	CCATTCTTTACTCTCTCTGAAACCA	TCACAATCTCTCCCTACCAAGAA
SSR	Ritschel et al. 2004	CMBR018	AGATGACCAAACCAAACCCA	CAACGTTATGTGGATGAAGGG
SSR	Ritschel et al. 2004	CMBR021	AGATTCTGGTTGTTGGGCAG	AGCGATGATCAACAGAAACA
SSR	Ritschel et al. 2004	CMBR023	TTTAACCCCAGCAGATGACC	CAACGTTATGGGGATGAAGG
SSR	Ritschel et al. 2004	CMBR024	TGGGGTTGTCAATACAGCAA	AAAATGAATGGGAGTGTGTGG’3
SSR	Ritschel et al. 2004	CMBR026	CCAAAAGAAAAACCAAACGA	ATCACAAGCCTTTGCACTCA
SSR	Ritschel et al. 2004	CMBR027	AAACAAACATGGAAATAGCTTTCA	TAGTTGGGTGGGCTAAAGGA
SSR	Ritschel et al. 2004	CMBR034	TCTCTTTGTTTCCTCCCCCT	GTGGGGCTTGGTTCTTTTG
SSR	Ritschel et al. 2004	CMBR039	CTGTATTGCCACGTGTCCC	GGCAAAGAAGAAGGAAGAGTGA
SSR	Ritschel et al. 2004	CMBR040	CGACAATCACGGGAGAGTTT	TTGTTGCATCAAACTAACACAATC
SSR	Ritschel et al. 2004	CMBR041	GTACCGCCTAGGGTTTCTCC	CGAGGAAGAGAGAGAAGGGG
SSR	Ritschel et al. 2004	CMBR042	AACCAACTTCCATTCCCCTC	GAGGCACTCATTTTCTCTGAATG
SSR	Ritschel et al. 2004	CMBR049	TTTCACACAAGAGGACACCG	GTCGGAAACTTGAAGCCTTG
SSR	Ritschel et al. 2004	CMBR051	CGACAATCACGGGAGAGTTT	TTGTTGCATCAAACTAACACAATC
SSR	Ritschel et al. 2004	CMBR052	CAGCGATGATCAACAGAAACA	GGCTGACACTCCCTGTACCT
SSR	Ritschel et al. 2004	CMBR053	GCCTTTTGTGATGCTCCAAT	AAACAAACATGGAAATAGCTTTCA
SSR	Ritschel et al. 2004	CMBR055	GAGGCCTTTGTGGTTCGTAA	AAATGGATAAAGGAAACAGA
SSR	Ritschel et al. 2004	CMBR056	ACCCCAGCAGATGAACAAAC	CAACGTTATGGGGATGAAGG
SSR	Ritschel et al. 2004	CMBR058	CAGCGATGATCAACAGAAACA	TACCATTCAGGGGGACACTC
SSR	Ritschel et al. 2004	CMBR061	TGACATCCACCCAGACTCAT	TGTGGTTTTTGTGAGCCAGA
SSR	Ritschel et al. 2004	CMBR064	ATACAGCAGATCCACAGGGG	ATGGGAGTGTGTGGGATGTA
SSR	Ritschel et al. 2004	CMBR066	TCAAGCAAAAACCATAATCAGAA	TCCCTTTTCATCATTTCTCTTCA
SSR	Ritschel et al. 2004	CMBR067	CGACCCCAAACTGTCAAGAA	GAGAATCTCCCAAATACACGGA
SSR	Ritschel et al. 2004	CMBR068	CCAAAAGCATCCATAAGGTTTG	TTTATGATGAAGGAAGAGGA
SSR	Ritschel et al. 2004	CMBR071	GCATACGACTCTTGGAAATCG	GAATCACGAAGAGAGCTGCAC
SSR	Ritschel et al. 2004	CMBR072	GGTATTATTTGCCCCCACCT	TGAAGAGTAGGGATGAGTGTGAGA
SSR	Ritschel et al. 2004	CMBR075	TCACATGGTGGTGAATGTTTTT	TCCATCTTCTGTTGTGTTAAGATT
SSR	Ritschel et al. 2004	CMBR077	CGACAATCACGGGAGAGTTT	TTGTTGCATCAAACTAACACAATC
SSR	Ritschel et al. 2004	CMBR082	ACGACTCTTGGAAATCGGTC	TTTAGAAAAGAATCACGAAGAGAGC
SSR	Ritschel et al. 2004	CMBR083	CGGACAAATCCCTCTCTGAA	GAACAAGCAGCCAAAGACG
SSR	Ritschel et al. 2004	CMBR084	GCGATGATCAACAGAAACAGG	ACCATTCAGGCTGACACTCC
SSR	Ritschel et al. 2004	CMBR088	CCACTAAAGTTTCCTTATGTTTTGG	TGGTTGAGGAAGACTACCATCC
SSR	Ritschel et al. 2004	CMBR089	TCATCTCATTCTCATTCTTCCTCT	TGAGGTTTATGAGTGTGTGGTTTT
SSR	Ritschel et al. 2004	CMBR090	GTACCTCCGCCGTTGATCT	TGAGATAATAAGAAATCCAACCCA
SSR	Ritschel et al. 2004	CMBR092	CAAACATGGAAATAGCTTTCATT	GGTGGGCTAAAGGAACTTTCA
SSR	Ritschel et al. 2004	CMBR093	CCACGTAAAGAACGCTTTGG	GTCGGAAACTTGAAGCCTTG
SSR	Ritschel et al. 2004	CMBR094	GGTATTATTTGCCCCCACCT	CAAAAGGAAAAGAAAAAGCC
SSR	Ritschel et al. 2004	CMBR095	TTGACCTTTTACGGTGGTCC	CGGACAAATCCCTCTCTGAA
SSR	Ritschel et al. 2004	CMBR097	CGACAATCACGGGAGAGTTT	CATATTAGACCCATATTTGTTGCAT
SSR	Ritschel et al. 2004	CMBR098	ATACAGCAGATCCACAGGGG	TGAATGGGAGTGTGTGGAAC
SSR	Ritschel et al. 2004	CMBR099	TGGGTGAGACATCAACATCC	AGTTTATTTGGCCTCTCCCC
SSR	Ritschel et al. 2004	CMBR100	GGACCAAACCAAACCCATTA	ATGGGGATGAAGGGAGAAAG
SSR	Ritschel et al. 2004	CMBR104	CAAAAGGAAAAGAAAAAGACCAAA	GGTATTATTTGCCCCCACCT
SSR	Ritschel et al. 2004	CMBR105	TGGTAAGCATTTTGAAATCACTTTT	TTTGTATGGTTGGAGGGGAA
SSR	Ritschel et al. 2004	CMBR105B	TGGTAAGCATTTTGAAATCACTTTT	TTTGTATGGTTGGAGGGGAA
SSR	Ritschel et al. 2004	CMBR106	GTACCTCCGCCGTTGATCT	TGAGATAATAAGAAATCCAACCCA
SSR	Ritschel et al. 2004	CMBR108	TGTATTGCCACCGTGTCC	GGCAAAGAAGAAGGAAGAGTGA
SSR	Ritschel et al. 2004	CMBR109	TGGAATGTACCGTGATGGGT	ATACAGCAGATCCACAGGGG
SSR	Ritschel et al. 2004	CMBR111	TTTTCCTCCATTTTAACTTAGCC	AAGAGAGAAGCCATGGATGAA
SSR	Ritschel et al. 2004	CMBR112	ATTGTAGAAACTTCAAAAGCAGCA	ATCCCAAACAACAACTTTACAGC
SSR	Ritschel et al. 2004	CMBR114	TGCTTTGCCTTAACCGTCTT	TGAGTGCCCAAGATGTTGTC
SSR	Ritschel et al. 2004	CMBR115	AGGGTGGAAAGACCCCTATG	TGTGAATGTATCTTTTCTGATACTGC
SSR	Ritschel et al. 2004	CMBR116	ACCTCAAATCTCACCGTTGG	CTACGGTTCCATTTCCCTGA
SSR	Ritschel et al. 2004	CMBR118	GCTTAACCCCAGCAGATGAC	GGGGATGAAGGGAGAAAGAT
SSR	Ritschel et al. 2004	CMBR123	TCCGAAGTAAACATCAAAGACA	GGTCAGTCAAGATAGTTACGGTTG
SSR	Ritschel et al. 2004	CMBR125	AATCCCCACTTGTTGGTTTG	GCATGTTTTACAAATATTGTGTGG
SSR	Ritschel et al. 2004	CMBR130	ACACGTGTCACCAACTCAGC	ACCAAAAGAAACATAGTCAACAATAA
SSR	Ritschel et al. 2004	CMBR132	AGAGACCTCTCCCACCCATT	ATTCGTTTCCGCCGTCAG
SSR	Ritschel et al. 2004	CMBR135	TGTTGATTGTTTGTATTGTCTCTTC	GCTCCTGCTGGGGATGTAAT
SSR	Ritschel et al. 2004	CMBR139	AAACGCATCTTTCCAGTTAGGA	TCCAAACCCATCTCCATTTC
SSR	Ritschel et al. 2004	CMBR140	TGGTCATCTGATTGATTGGGTA	TCACAAGGAAAAGAAAAAGACC
SSR	Ritschel et al. 2004	CMBR143	ACAAACCGCATCTTCCATTC	TCCAAAAAGGCTAAATCACAAA
SSR	Ritschel et al. 2004	CMBR145	TGTGACAATGTGCAACCAG	AAAAATGGTGTTAAACGACATGG
SSR	Ritschel et al. 2004	CMBR150	TTTTTACTGTGTGTTTTGATTTGTT	TTGGTGGACTGGAATCCATA
SSR	Ritschel et al. 2004	CMBR152	CCCACATTGGTCTCAACAAG	AAAAAATTTGGCATTAGCTATAAAAA
SSR	Ritschel et al. 2004	CMBR154	GATTCTTCCTCCTTCTAAAGGATA	AATGTGGGTGAGAGGACATT
SSR	Unpublished syngenta	DE1056	ACAACAGAATTAGCGGAGC	TTGAAATTCCTCCCACAAC
SSR	Unpublished syngenta	DE1074	AAGAAGTCCTGAGTGTGAGAG	CACCTCCTTCTTCATCTTCC
SSR	Unpublished syngenta	DE1099	CCAAAGTCTTCAAAACAACG	ATGGATGCTTTGATTCTGG
SSR	Unpublished syngenta	DE1101	AGGAAAATACAAAATGGGTTG	AATTAAATCAGGGGGTTGG
SSR	Unpublished syngenta	DE1135	TTCAGCAAAAGAACCGAAC	TTGCTCTTTAGGTTTCATCG
SSR	Unpublished syngenta	DE1170	CACAGACAAAGTATCGAAAAGAG	TAGCGAGTCGAAACCTCTC
SSR	Unpublished syngenta	DE1174	TCGAACATATCCAGTGCAG	TCCCTTCACTCTCTGCTTC
SSR	Unpublished syngenta	DE1232	TCAATCTCACTTGCCTTTTC	CCAATAAACGCATGGAAAC
SSR	Unpublished syngenta	DE1288	TCCCAGGGTATTTTGGTC	GAGAATTAAGGGTTTGGGG
SSR	Unpublished syngenta	DE1299	GTGAGCCTTTCTCATAGTTGAC	GTCGTCCCAACAAATGAAG
SSR	Unpublished syngenta	DE1320	TCGAAGTCCAGGAAGAGAG	TAAAGAATGTGGAGAGCGG
SSR	Unpublished syngenta	DE1337	CTTCATCTTCTCGCAGAGC	ATAGACCTAGTCGCCCTCC
SSR	Unpublished syngenta	DE1350	AGGGTGATTTTTGTGCAAC	AGTTTCACGTCCGAATCTG
SSR	Unpublished syngenta	DE1378	TGTTGTTCTTCATTGCGAC	ACTCTGTACATTGCCCAAC
SSR	Unpublished syngenta	DE1392	ATTTGAAGACCCAAACACG	AGAACAGGAGCCGTAGAATC
SSR	Unpublished syngenta	DE1406	GGTCAGGATAGAGGGCAG	CCCAAATTTCGAGGTAAG
SSR	Unpublished syngenta	DE1411	TGGAGAAGAGAAAGTGAGAAC	TTCCTTCCTCATTTTGCAG
SSR	Unpublished syngenta	DE1457	AGGATGCAAAGGTAGTTGC	CGACCAAACCTAAACCAAG
SSR	Unpublished syngenta	DE1461	GCTGTTTTAAACCATTTTTCC	AAGGTCAAATTTAGCTTCTTATTC
SSR	Unpublished syngenta	DE1463	CTAAGACCAAAGGACACCG	CCAAGTCTGAGGCTCGTAG
SSR	Unpublished syngenta	DE1495	GTGAACGAAGAGACGAAGC	AAAACCCCAAACCCTAGTC
SSR	Unpublished syngenta	DE1500	GGACATATGGTTACTGAACTTTG	CACAGAACTTTTTCTTCTCTCAG
SSR	Unpublished syngenta	DE1507	CGATCGTTGCTAGGAGAAC	TTGAGCACATCTCTTTCCC
SSR	Unpublished syngenta	DE1533	CTGTTTCGAGAAAGGATGC	GGCAACTCATTTATCAGGC
SSR	Unpublished syngenta	DE1557	CAAAGACATAAGCCCGATG	AAAAGAAAGATACAAGTTAGGGC
SSR	Unpublished syngenta	DE1560	AAAACAGCATTGAAAACCG	ATCTGTTTCGATCCCACAC
SSR	Unpublished syngenta	DE1602	CCTCCTCAAGAACTCATCG	GTCGCAGAACAGAAATCAAC
SSR	Unpublished syngenta	DE1610	AACCATGGAGACGAGATTG	ACGACTCCTCCCCAGCTC
SSR	Unpublished syngenta	DE1614	AAGTGGAATTGGATGGATG	GATAAGTGGGAAGGGGAG
SSR	Unpublished syngenta	DE1644	AGCCATTTTCAAGTTGTGC	GTTGTATAACCAAAAATGCAAG
SSR	Unpublished syngenta	DE1809	AAGAACAAAGAGTTTTGGGG	TCATCTTTTCATCCGTTGTC
SSR	Unpublished syngenta	DE1820	TGAGTTAGGCTTTTAAATAATTG	AGCCGAGAAATTAGACACG
SSR	Unpublished syngenta	DE1823	TTGTTGAACATGGAAATGG	CTTTAGGACCAACTACCAAATG
SSR	Unpublished syngenta	DE1851	CACCCTTCATTATCCCAAC	CCAGAGACGAAAAGAAATTG
SSR	Unpublished syngenta	DE1868	GCAAATTGATTTTGACTAATAGC	TTGATGTATGAAAAGTAGAGTTGC
SSR	Unpublished syngenta	DE1878	AGGTATGCTAAGTTCCCCC	AGAACGGGAAAAGAAAAGG
SSR	Unpublished syngenta	DE1887	CGTGCTTCCCTCTTAAATC	GAAGGGAGTATTGAGTTGGG
SSR	Unpublished syngenta	DE1917	TCCTAATACCTTTGAATTTTGC	AAGTTAATGCAACATCCTTTTG
SSR	Unpublished syngenta	DE1957	CAATAAAGGAAAAACTAGAAATG	TTGGATTTTCTCATACCCG
SSR	Unpublished syngenta	DM0020	GCGATCTTGAAGTTTGTAAG	CAAAACCTAACAATCCACC
SSR	Unpublished syngenta	DM0024	AAGGCCAAGAGATAATAGTG	TCCAACTCAATTTTACGAAC
SSR	Unpublished syngenta	DM0030	CCAAAGTAAAAGTGAAGTCC	CTTGAAATGAATTTGAGGTG
SSR	Unpublished syngenta	DM0069	CGAGATTTTGACTGCTGAG	ACCGAAGAAAGATGAACAG
SSR	Unpublished syngenta	DM0071	AAGAAAGTCCCTCAGTTCAC	CAATACGTTGTGGCCTAAG
SSR	Unpublished syngenta	DM0091	ACTTGTAGTTAACCGCTGG	TTCTTTCACTGTGTTGATAGG
SSR	Unpublished syngenta	DM0110	GTTAACACAGCAGGTAGTGG	CTATCGTGAGCTGACCAAC
SSR	Unpublished syngenta	DM0130	GCCAATATTCTTTTGTTACC	TGAATCACATGATGTCTGG
SSR	Unpublished syngenta	DM0191	TTGAAGGTCTTTGCTGAAG	GCCTACCACATTTAATTCC
SSR	Unpublished syngenta	DM0198	GTGTAGGCCATGAAAATG	TTCCTTCTCTTCCTTCATC
SSR	Unpublished syngenta	DM0228	GACGAGAATTTGTTGGAAG	AGTGCCAGAGATGATGAAC
SSR	Unpublished syngenta	DM0229	GACTTGACGAAAATTCCAC	TCTTCTTGTCCACCATCTC
SSR	Unpublished syngenta	DM0231	AGCCACTTGAATGAGTGAG	TGGAGGAATAGGACTCTCC
SSR	Unpublished syngenta	DM0283	GATTGACGACGAAGATCG	CGTACATAAAGGCATCAGG
SSR	Unpublished syngenta	DM0287	TTTGGTCAGTGTGATTGTG	AAGAAGTTGTGGCAGATTG
SSR	Unpublished syngenta	DM0289	GTATCATGTCGGAGAAACG	CCTTTATCCCCACTTTTTC
SSR	Unpublished syngenta	DM0300	CATTATTGAAGTTAGGTCCC	GGGGGTTGAGTTAGAAAAG
SSR	Unpublished syngenta	DM0309	GGCAGTAAATGACCATGAC	GGTGACGAACAAACTGAAG
SSR	Unpublished syngenta	DM0325	AGCTGAGTTTTGGTTGTTG	AAGGAATCCCAAGAGAATG
SSR	Unpublished syngenta	DM0331	AAACAGTGGCCAAATACTG	CTCAAACAAACTCCTCCAC
SSR	Unpublished syngenta	DM0353	GTTTTTGACATGAACAGCC	AAGCATTTTGAACCTCCTC
SSR	Unpublished syngenta	DM0431	AGATGGTGATTGGATGATG	AAAATTAAATATTAGCCTTTTGG
SSR	Unpublished syngenta	DM0456	CATCAGAGGACAAGCATTC	TTACATGAGAAAAGACATGTAAG
SSR	Unpublished syngenta	DM0467	GAGGCTCTAATGGAAGAGG	GATGGCTATTTCACATTCG
SSR	Unpublished syngenta	DM0502	TGATGGTTGTGTGTTTGTG	TTGGAAAATTAAAAGAATTGG
SSR	Unpublished syngenta	DM0545	GGGTATGCTTCATAACACC	TATCTCACCCTTCATGTGC
SSR	Unpublished syngenta	DM0552	TTTTAATGCCCATGGTATC	AAAAGGAACAGAACAAGGG
SSR	Unpublished syngenta	DM0569	TGCACATGGACTACTTTGG	GAATGCACGTATGCTAACC
SSR	Unpublished syngenta	DM0637	ATCTGCAACATCAAAAACC	TTGATCAAGAAAAGCATCC
SSR	Unpublished syngenta	DM0638	ATGAATGATCTGGTTGGTG	CTAAGATCACACCACTGCC
SSR	Unpublished syngenta	DM0675	ACCTCAAGATCTCCTCCAG	CAAGACATTTTTGCCTCTC
SSR	Unpublished syngenta	DM0699	CTTGACTGTGATTCCAAGG	TCACCTAGCGTACCAAATC
SSR	Unpublished syngenta	DM0770	AAGGATCGAGGTCCATAAG	AACTCATCTTCCCCAATTC
SSR	Unpublished syngenta	DM0777	AGAAGGAAGGATGGGTATG	TCTTCTGCTTTGATTACGG
SSR	Unpublished syngenta	SYS_1.01
SSR	Unpublished syngenta	SYS_1.03
SSR	Unpublished syngenta	SYS_1.09
SSR	Unpublished syngenta	SYS_11.04
SSR	Unpublished syngenta	SYS_11.06
SSR	Unpublished syngenta	SYS_12.06
SSR	Unpublished syngenta	SYS_2.02
SSR	Unpublished syngenta	SYS_3.09
SSR	Unpublished syngenta	SYS_7.02
SSR	Unpublished syngenta	SYS_7.11
SSR	Unpublished syngenta	SYS_7.13
SSR	Unpublished syngenta	SYS_9.03
SSR	Fang et al. unpublished	SSR190	TGTGGTGTCCCTTACACTGG	CCAACCCATGGATACACAATG
SSR	Fang et al. unpublished	SSR295-280	TAGTGCAGGCTGGTTCTTTG	AACTTGTGCCCAACAGTTCC
SSR	Fang et al. unpublished	MU10305	GGCCTCTCCTTAAAACCACC	TCAAAAACTCCTCTCCCAGAA
SSR	Fang et al. unpublished	MU10474	TCCGATACACCACCATTTCA	TACGCCGATGTGATTTGCTA
SSR	Fang et al. unpublished	MU10512	TCCATTAATTCTTACGCGGC	TGAAGAGGAGGAATCGGAGA
SSR	Fang et al. unpublished	MU10647	CACAGGTTGATCGTGTTTGG	GTGATGTTGATCTGCGTTGG
SSR	Fang et al. unpublished	MU10673	TGGAAGGCACACAAAGTCAG	TGCCATTTTGGGAAAAAGAA
SSR	Fang et al. unpublished	MU10920	GATTGCGTTGTTCCTTGGTT	CAAGTTCCACCATCCATTCC
SSR	Fang et al. unpublished	MU11013	ATCTCATTCAACCCGTGCTC	TCGAAATCGAAGACCAAACC
SSR	Fang et al. unpublished	MU11417	TTGAGGGTTTTAGAGTTTCCAA	GAAATTTGGTGCAAAAATGAAA
SSR	Fang et al. unpublished	MU12203	AGGATGCCACCAATTTTTGA	TCCATGGCTAAAAGGTTACACA
SSR	Fang et al. unpublished	MU12313	TGTTTCGCTTTTTGTTCACG	AGCCACAGTGACATCCAACA
SSR	Fang et al. unpublished	MU12390	AAGGTGAATGTTAATGGCGG	GATAGCTCATTCCAACCCCA
SSR	Fang et al. unpublished	MU12403-1	TCCACCAAAACAAAAACGCT	AAACAGCTAGGGTTGGAGCA
SSR	Fang et al. unpublished	MU12403-2	TGCTCCAACCCTAGCTGTTT	AAAGCAAGTAAAACGGCGG
SSR	Fang et al. unpublished	MU12548	TCTGGAGGGATTCAATTTCG	CAACCCACAACCTGGCTACT
SSR	Fang et al. unpublished	MU3349	TGCAGTAGAGAAAAGTGAGAATTTTG	ACCCAAATCGAACCCTATCC
SSR	Fang et al. unpublished	MU3494	TGCTTTGTGGCCTTTTTCTT	CTGCCGAGAATCAATCCAAT
SSR	Fang et al. unpublished	MU3594-3	TTCTTTCAAGCCAAGCCATT	GTTGGGGATTTGGGTTTCTT
SSR	Fang et al. unpublished	MU3610	TCCGTCTTTTCTTTTCATTTTGA	AATCCTTCTGGTGGTTGTGC
SSR	Fang et al. unpublished	MU3701	CCCAACCCATAAACACACCT	GAGGCAGGAGTATGCTCGAC
SSR	Fang et al. unpublished	MU3752	TCTAATGGAAACCCTCTCCG	TCGCAATTGTAGATCCGAAA
SSR	Fang et al. unpublished	MU3815	TTGAGGAACAAATCCTTCAAAA	CGGTAGCGCTTCAATTTCTC
SSR	Fang et al. unpublished	MU4226	TTTGTTTGATTCATTGCCCA	TCACACCACACAAATCACAAAA
SSR	Fang et al. unpublished	MU4335	TTGGTTTCATCGTCTTTCCC	AAGTGCGAGGAGGCAGAGTA
SSR	Fang et al. unpublished	MU4512	AAAGAAAACGCCACTGGAAG	AGTGTCCAAATTCTTCAGCCA
SSR	Fang et al. unpublished	MU4758	TGGCGTCAATCAATTTGTGT	CGAGAGTTCCATATTCCCTCA
SSR	Fang et al. unpublished	MU4966	ATTTGCTTTAGACTCGGGGG	TCGTCGAGTGGTTGAGACTG
SSR	Fang et al. unpublished	MU5001	GAGCCTACATTTGCCTTGGA	TTTTCAACCATCCACTTGAGG
SSR	Fang et al. unpublished	MU5009	AGTCGTTTCAGATGGGGTTG	TAAATCCGGTCTTGTCGGAG
SSR	Fang et al. unpublished	MU5035	CCAAACAAGACCCCAAATGT	TGTCTCACCTTTCACCAACAA
SSR	Fang et al. unpublished	MU5176	GAAGTTTAAGCCTTCTTCTTCATCTT	TTTCAGAGCCTCAAATGGCT
SSR	Fang et al. unpublished	MU5360	CTGCAAACCCCATTTCATCT	ACCTCTGGCGAGAATGCTAA
SSR	Fang et al. unpublished	MU5372	GTTTGAAGCGATGAGGGGTA	CACACACAACAATCATCATAACTCA
SSR	Fang et al. unpublished	MU5714	CGAAACAGAGGATCCAAAGC	AGAAGGGCAATCTAAGCCAT
SSR	Fang et al. unpublished	MU5759	TGTCGGCAATGGTAGAGTCA	GTTGATTGGATTTGGGCATC
SSR	Fang et al. unpublished	MU6028-3	TTTCCCTTTCTGAAAACCCA	GGAAGCCAAAGAAGCTGAGA
SSR	Fang et al. unpublished	MU6069	GGCGGTCAAACCAACTAAGA	TGTGGGGACAGTGATTCAAA
SSR	Fang et al. unpublished	MU6242	CTCCGAACATCAGGTGGTTT	CGATGAAGATGAAGCACGAA
SSR	Fang et al. unpublished	MU6247	GCCCACAGCTTCAATCTCTC	CAATTGGGGACCATCCATAG
SSR	Fang et al. unpublished	MU6549	CTGTCATTCCATCTCCTCCG	AACGCATACCGACTTTACCG
SSR	Fang et al. unpublished	MU6562-1	TCCACCCAGACTCATCTCATT	TGTGGTTTTTGTGAGCCAGA
SSR	Fang et al. unpublished	MU6710	TCCAACACAAGAAAAACCCA	GCTCCAAGGGATGACATGAT
SSR	Fang et al. unpublished	MU6826	GGAATTAAGCTCTTTGGGGC	CTGGCAGCCCTTACAGAAAT
SSR	Fang et al. unpublished	MU7161	TTGCCGATGAACTCAAGGAT	TGTTACAACACACCCTTGGAA
SSR	Fang et al. unpublished	MU7191	CTCTATCAGCTCAAAGGCCG	TTCGTCCTCGTTCTCTTGCT
SSR	Fang et al. unpublished	MU7194	TACTCCTCGCTGATCTTCCC	AAAGGAAGAAGCGCACAAAA
SSR	Fang et al. unpublished	MU7242	TGCGTTCCTTTCTCAATTCC	GGCGAGACGTGAAAGAGAAG
SSR	Fang et al. unpublished	MU7351-2	GATAAGATTCGGCGGAACAA	TCTATTCCTCGCGTAATGCC
SSR	Fang et al. unpublished	MU7520	GGCCTGGTGCTCGATAGATA	CAGGGACCAACCCTACAGAA
SSR	Fang et al. unpublished	MU7667	AATTACAAGCCCATTGCCCT	CGATTGCCACAAGAAATTCA
SSR	Fang et al. unpublished	MU7678	TTGTTGGATCCATTTCAAGC	GAGATTTACCCACCGCAGAA
SSR	Fang et al. unpublished	MU7997	ATCTCATTCAACCCGTGCTC	GTGAAATCGGAATCGAAGGA
SSR	Fang et al. unpublished	MU8286	GTGGTTCTCAGTTGTGGCCT	CCTGTTGGGTTTGAGAATGAA
SSR	Fang et al. unpublished	MU8572	GGAGATTGGTGCTGTCCTTC	CAAAACGCAAATTGACCAAA
SSR	Fang et al. unpublished	MU8591	ATGTGTTTGATGCGGCAATA	TGGAGTGAAAATACCTCCACAA
SSR	Fang et al. unpublished	MU8798	CAGGAACGACAGCTCAAATG	CTGGTGGTTGTCGTTGTTTG
SSR	Fang et al. unpublished	MU9010	GTCACATTACCAAACGCCCT	TGAGGGTCTTCTTGAATCGC
SSR	Fang et al. unpublished	MU9044	GCTCATAGATGAACTGCGCC	CCATCTTTTGCGAATTTTTCA
SSR	Fang et al. unpublished	MU9491	TCCTAAACCATGGCTCTTGC	GTCTCGAGCGTCGTATAGGC
SSR	Fang et al. unpublished	MU9621	ATTTCTCGACCATCCTCCCT	CAGAGAAGCAAGTGCAGCAG
SSR	Fang et al. unpublished	MU9717	GGCAAAGAAAGACAGCGAAC	CCCAAACAAAGCCAAAAGAA
Trait	Baudracco-Arnas and Pitrat, 1996	p
Trait	Baudracco-Arnas and Pitrat, 1996	Vat
Trait	Fukino et al. 2008	wf
Trait	Perin et al. 2002	a
Trait	Harel-Beja et al. 2010	pH
Trait	Perin et al. 2002	Zym
Trait	Baudracco-Arnas and Pitrat, 1996	nsv
Trait	Perin et al. 1999	mt_2
Trait	Perin et al. 2002	Fom_1
Trait	Baudracco-Arnas and Pitrat, 1996	Fom_2
Trait	Perin et al. 2002	s-2

## Sheet: Non-mapped markers
Marker	Name	Developed by	Forward Primer Sequence (5'-3')	Reverse Primer Sequence (5'-3')	Repeat Motif	Tm (ºC)	Product Size (bp)
SSR	DE1034	Syngenta	AAACTGATCGACGCATCC	AATTGAATTGGCATTTTGG	CTT	57.061	212
SSR	DE1035	Syngenta	TCTTCATTTTCTTTGCCTTTC	CTTCCAAGGGTCTTCAATG	CTT	56.288	161
SSR	DE1036	Syngenta	CCCATGAAAGAAAATGGAG	TTCATCTTCCATCAAACCC	AAG	55.812	193
SSR	DE1037	Syngenta	AGGAGCCCACAATGATTAC	ACGTGCCCAAATTCTACAC	AAG	56.033	122
SSR	DE1040	Syngenta	TTAAATGCGTCCTTTCAGG	CGAAAGCAAAACTTACTCC	AGA	56.411	186
SSR	DE1041	Syngenta	AAGGTGATTTGGGTACACG	AAATTGTAAACATACAAGATTCAG	ATT	55.874	208
SSR	DE1042	Syngenta	CCAAAAGCTTACAACCTCG	GATGACCTGTCGGGAGTAG	AAG	56.07	111
SSR	DE1044	Syngenta	CAAGAGATTGGAGTAGCGG	AAGGGTGTTTTGGTCATTC	AAG	56.007	162
SSR	DE1046	Syngenta	ATTCTCCCTCGCAATTACC	TGGACCTATCAAAAGCACC	CTT	56.67	168
SSR	DE1047	Syngenta	CAATTGCATTGTACAAATAAACC	GAGTACTTGAAACGCGGTC	CTT	56.364	215
SSR	DE1048	Syngenta	ATCCCATTTTCCCTACCAC	TTGACATTTCCATTTTCCAC	AGA	56.193	183
SSR	DE1049	Syngenta	AAATCCACTGCAAAACAGC	TGTGACGCTACTTCTGATCC	AAG	56.377	220
SSR	DE1050	Syngenta	AAAAACAAAAATTGCAGCC	ATCCCGCAAATTAAAAATG	AAG	55.522	182
SSR	DE1051	Syngenta	TTCGATTTCAACACACAAAAC	AATATGAAGGCTCCCCAAC	AAG	56.512	204
SSR	DE1052	Syngenta	TTCGATTTCAACACACAAAAC	AATATGAAGGCTCCCCAAC	AAG	56.512	204
SSR	DE1055	Syngenta	ACAATTCTATAACATCAAAAGTTG	CTTGAGAGATGGAGGCAAG	CTT	55.985	165
SSR	DE1057	Syngenta	CAATTGTGCACACAGCTTC	TGCAATGTCAGATGATTGAG	AAG	56.224	215
SSR	DE1059	Syngenta	TTCAGCTTCTTGACTTCCG	AGAGGACGAGGAGGAAGAG	CTT	56.674	218
SSR	DE1067	Syngenta	CATCTATCTCACCGGCTTC	AAATTCAAAATGCCCTGAC	CTT	55.748	221
SSR	DE1069	Syngenta	CCCACTAACCACTCCCTTC	GCAATATTTCAGCCCAATC	CTT	56.987	222
SSR	DE1072	Syngenta	TTGTTGTGTGTTGGTGAGG	ACTGCTAACCCCGCTACAC	AAG	57.839	117
SSR	DE1073	Syngenta	TGGAATTGAAGAGCATTTTG	AAGAGAGGGGAGGTGTGTC	CTT	56.552	135
SSR	DE1075	Syngenta	CAAATTTGGAGGCTAATGG	TGCTTGTCACTCGTGAATC	TAT	55.75	156
SSR	DE1076	Syngenta	CCCTTGAATAATGCAGACG	AATGTCATTTAGATCTTGGACC	CTT	56.73	215
SSR	DE1077	Syngenta	GAGCTCGAAAATGGCTTG	ATAGGCAACAAGTTCCGTC	AAG	57.049	225
SSR	DE1079	Syngenta	GTTAAAGCTGCACCATTCC	AGAGTGAAATAATCTTGAACC	CTT	55.813	188
SSR	DE1080	Syngenta	AACAACACAACCCGAAAAC	AACTCCCTTCGCTACTTCC	AGAA	56.045	199
SSR	DE1081	Syngenta	CAAACAAAAGAAGTTGAAAATTG	AAAACCATGGACTTTGGC	AAG	55.906	224
SSR	DE1083	Syngenta	TATGACCAATTGGAGAATG	GATACCGAGAAAAAGCTTCC	CTT	55.686	198
SSR	DE1086	Syngenta	TGTAATTTAACCCATACTCGTG	TCTTTATCCCAATTGTGTGG	AAG	55.94	161
SSR	DE1092	Syngenta	TTACCAAAATTCCATTCCC	AGAAGGAGAGAATGAGTGGC	TTC	56.038	185
SSR	DE1094	Syngenta	GAACGAAGGAGAAGGTCG	AAAAATAATGTAATGCCCC	AAG	55.787	225
SSR	DE1100	Syngenta	CCCTAAAAAGGACAGATCG	GAGACAGCGGTTTCTCTTG	AAG	56.056	110
SSR	DE1102	Syngenta	GACTAACTTCGCCTGATGG	CAATAACCAAAATGATTTAAACG	CTT	55.829	108
SSR	DE1103	Syngenta	CACATGACTTTTCACAAACG	GAATTCTATCTCTGTCTATCAAAG	CTT	55.114	204
SSR	DE1107	Syngenta	TTAATTTGACAAAACCCACG	TTGGTGGAGATGTAAAGGC	AAT	56.159	223
SSR	DE1109	Syngenta	GGGCATGAGAAGTGAGAAC	GCAGAATATGCAGGAAAGG	CTT	55.909	202
SSR	DE1113	Syngenta	TTATCATTGGAAACCAAAGC	CCAACACTCTTAACCGCTC	AAG	55.909	217
SSR	DE1115	Syngenta	TGGGAATTCTCAATCCAC	TCAAAAACTCCTCTCCCAG	AG	55.326	211
SSR	DE1116	Syngenta	CAAGAGATTGGAGTAGCGG	AAGGGTGTTTTGGTCATTC	AAG	56.007	162
SSR	DE1117	Syngenta	GACTACTCAAACAAAAACAAAAAC	TTTGCAACATAGTCTATCAGTG	AAG	54.287	221
SSR	DE1118	Syngenta	CCTCTTCATCATCCCTTTG	AAGCAAAGTAGGTGGATGTG	TCT	55.55	136
SSR	DE1123	Syngenta	AAACCCAAATTGAAAACCC	TCCGCTTCATAATACAATGG	AAG	56.369	219
SSR	DE1124	Syngenta	GGGAAAAATGATTAAGGGG	CTTGCTCCGTGATTTTCTC	AAG	55.975	225
SSR	DE1126	Syngenta	TTGAATGATATACGAGTCAAAATG	GTGTTCATGAATTAGGGCG	AAG	56.561	181
SSR	DE1128	Syngenta	TTGTCAGTCAAAGCTCACG	GATTACCGTGGATTTGTGG	AAG	56.23	186
SSR	DE1129	Syngenta	GCTAGTGAGGGGTTCTTCC	AGATGGTAGGCGACAGATG	AAG	56.321	199
SSR	DE1130	Syngenta	AAACCTGTGATAAACAAGCG	TCATATGTTGCCTGACATTG	CTT	55.493	199
SSR	DE1132	Syngenta	TTGATTGAGGAAATGTAGGG	TGGGTCCCCTCATGTAAC	CTT	56.544	225
SSR	DE1134	Syngenta	GGTTGATTTATCAAACAAATG	GTCAAGATCAACCCACGAC	AAG	56.31	194
SSR	DE1137	Syngenta	AACAGCATTTGGCAGTAGC	AAAAGAAAATCCCAAAAAGG	CTT	56.529	203
SSR	DE1139	Syngenta	TTTAGGGGTTGCTACAATG	CCTTCACATCCTCTCTTCTTC	AT	55.594	154
SSR	DE1142	Syngenta	AGCATAATACCCAAAACGTC	AGGACATACAAAATTGGCG	AAG	56.115	166
SSR	DE1151	Syngenta	CTTTAGAATGGAGGAGGGG	CACATCACCAAAGAGAAAGG	CTTT	56.242	168
SSR	DE1155	Syngenta	ATCTAAGCTTGGTTTGGTG	TCAGTCACCCACTCCTTTC	AAG	55.998	198
SSR	DE1156	Syngenta	AAAAGACCCATTAAAACCTTG	TTTTGACCAAGATGAAGCC	CTT	56.23	223
SSR	DE1163	Syngenta	GCTACTCAGAATGGCGAAC	CCTTTTATTGGCGATCTTG	CTT	55.989	192
SSR	DE1165	Syngenta	TCAAAAATCCCCATTCAAC	TATTGCGCAAAATTACCAC	CTT	55.806	224
SSR	DE1167	Syngenta	CTGAATGGCAAGAAAGAGG	TCAAGTTTGGGAATTTTGC	CAT	56.21	160
SSR	DE1169	Syngenta	GGAAAGGAAATGAAAAGGG	GAAAACAGAGACTCGACGG	ATT	56.183	215
SSR	DE1171	Syngenta	AAGAATGGTGAAAAGTGGG	AAGAGGAGAACGAAAACGG	CTT	56.974	213
SSR	DE1172	Syngenta	CACATTGCAGAAGATGCAG	ATGAATGATACTCGGGCTG	CTT	56.33	221
SSR	DE1173	Syngenta	AACCCCCAAATGAGAAAAC	TAGTTGGAAATGCCACCC	AAG	56.85	183
SSR	DE1175	Syngenta	ATGGTGACGGGATTGTAAG	GATTGGAAACTGTAACGCC	AG	55.794	216
SSR	DE1176	Syngenta	TGGAAAATGTGAGGTAGCC	ACATCAGCCATCAATTTGC	CTT	57.026	220
SSR	DE1177	Syngenta	CTTCCGCAGTTAAAACAGG	GAGCCTGTTTCGTTCACTC	AAG	56.07	181
SSR	DE1178	Syngenta	CCAAACACTCCCTAAACCC	CCTCCAACAATAGAATGCC	TCT	56.943	177
SSR	DE1179	Syngenta	CCCTTACCCGTTTCCTAAC	AGTGCCTTTGGTGTGAATC	AAG	56.163	156
SSR	DE1180	Syngenta	CTTCCCCCTCAAAATTACC	AAATTAACCGAAATCGAAATG	CTT	56.059	130
SSR	DE1181	Syngenta	ATCCCGCAAATTAAAAATG	AAAAACAAAAATTGCAGCC	CTT	55.522	182
SSR	DE1182	Syngenta	CTGAGCCTACAGGGCATAG	TCTCTGATGGTTGCTTTCC	AAG	56.251	164
SSR	DE1184	Syngenta	CCATCAAATTGGTGTTTATCC	AGAGATCTGGTCATCTGGG	AG	56.824	180
SSR	DE1185	Syngenta	GTCGCAACACACAACATTC	ATCCGTTCCAAACACAAAC	TTCT	55.851	127
SSR	DE1187	Syngenta	CACTCCTTTTCCGTTTCAC	GAAAAGCAGGGATCTAGGG	CTT	56.393	143
SSR	DE1193	Syngenta	ACACCAAAGTGAACCAACC	AGCTCCGATTAGGGATTTG	ACC	56.831	180
SSR	DE1197	Syngenta	GGTTTGGATTTTCTGTTGG	TTATAGGGGTGAATGCCAC	AAG	55.875	201
SSR	DE1202	Syngenta	TGCTCTCAATATTTTCCGTC	AATCCTTCTGGTGGTTGTG	CTT	55.847	212
SSR	DE1205	Syngenta	TCTTGATTGCTTTTGATCTTG	GCGAACACAGAGAAGGAAG	CTT	56.056	196
SSR	DE1206	Syngenta	GCTCATTTTTGGGTGTAGTG	AAGTCCAAAAACACAAGCG	CTT	56.413	213
SSR	DE1208	Syngenta	GAAAGGTGACTGTTTTGGC	CGAACCTCTCTCAACAAGG	AGA	55.893	201
SSR	DE1211	Syngenta	GCACCAGTTTCTTTTTACATTAC	TGAGAAATAATGAAAGTCTCG	AAG	54.976	225
SSR	DE1214	Syngenta	TCAAAGTCTCCATGAGTTGG	TCCAAATAAGCCCACAAAG	AAG	56.251	175
SSR	DE1215	Syngenta	TTTCTCTTTTTGGAACTCCC	TTGGGAGATCGTAAGGTTG	CTT	56.106	224
SSR	DE1216	Syngenta	CAAATACAAATATAAATGGGGAG	TGGTGGGATGATGTATGTG	AAG	55.844	216
SSR	DE1218	Syngenta	CAAACAAAAAGTCAGACAAGG	TGTCTGAGCTACAATATTTGGAC	AAG	56.143	219
SSR	DE1219	Syngenta	ATACGAAAGAGCAAGCAGG	CTAAAGCTCTTCGCCAGTG	GAA	56.413	160
SSR	DE1220	Syngenta	TGACAAACCTTAATTTGAAAAAG	GCATGTTTGATTCATTAATTTTG	AAT	56.412	217
SSR	DE1222	Syngenta	TGTTGTTTAATTCGCGATG	TCGACTACAATCAAAATCTGC	CTT	55.759	214
SSR	DE1224	Syngenta	AATTGAATTATGTGGACGTTG	GCACCATAATTTGGCATC	CTT	55.116	196
SSR	DE1230	Syngenta	GATTCGGTCTCTCATACGG	TGTTTTCATCTCCCACTCC	AAG	55.903	142
SSR	DE1231	Syngenta	TATGCGTCTTACCGAAACC	AATTTTTCATCAAGATTTGC	CTT	56.276	201
SSR	DE1234	Syngenta	CGGGACATAATTTGCTGAC	AGGGGTTAATAATTGTGTTGTG	CTT	56.561	171
SSR	DE1236	Syngenta	GCCATTGGTATTGGGTAAG	TGTGTTGGTGTTCGTGTTC	AT	56.255	186
SSR	DE1237	Syngenta	CTTTTCGTTGCTTCCAAAC	GAAGATGTCTGATCGCTCC	CTT	56.028	196
SSR	DE1239	Syngenta	TTTTCGTCCAACATCAACC	TTTTCGGGTTGATGAAATC	CTT	56.902	194
SSR	DE1240	Syngenta	CATCCCAATTTCTCTTTGC	GACTTTACGATCATTCCGC	CTT	55.734	192
SSR	DE1245	Syngenta	GTCATCGACAAAGAAAGCC	TTTGGCTAATGTCTTACATCTTC	AAG	55.784	215
SSR	DE1250	Syngenta	AGGGGAGGCTCTGTAGAAG	ACACACCCTTCCCTAAACC	AAG	56.362	209
SSR	DE1253	Syngenta	TTCTCCACAGCTCACACAG	AAATGGGAGGAATTGAAGG	CTT	56.487	197
SSR	DE1254	Syngenta	TTCACTGAGAAAACCGACC	CTAGCAGGCCATGAGAAAG	GAA	56.174	183
SSR	DE1255	Syngenta	ATGGCATTTTTGTCATTCC	AAAGGAGAGGGTGTCGTTC	CTT	56.686	131
SSR	DE1256	Syngenta	GCTCCAAAGTCAAAACACC	TTGAGACCCAGAAGGAGAG	CTT	55.695	192
SSR	DE1259	Syngenta	CCAATAATATTTGGCCACC	TCACGTTGAATTTGGAATAAC	AGA	55.378	222
SSR	DE1261	Syngenta	TTGGATATTTCCCTCATCG	GAGTAAGTGGGCAATGGAG	CTT	55.937	216
SSR	DE1265	Syngenta	CAGAAATTTTGGCCTGAAC	CCTGAGTTATTGCAGAGGG	AAG	55.839	175
SSR	DE1267	Syngenta	TGAGAACGTCACAAAATCG	CTCTTCCCTTCATCCCTTC	AAG	56.221	203
SSR	DE1268	Syngenta	GCTCTAGATTTTCATGGGC	GCAAAAACACCACTTTTAATTC	AAG	55.698	225
SSR	DE1269	Syngenta	GCTCTAGATTTTCATGGGC	GCAAAAACACCACTTTTAATTC	AAG	55.698	225
SSR	DE1270	Syngenta	TTTAGTAATATTTGGTAAAAGTTG	ACAATCCCATTTCCATTTG	AAG	55.674	212
SSR	DE1271	Syngenta	TTGGGGTTTTGTTGAGAAC	CTGCTCAAAATTTACGACG	CTT	55.973	215
SSR	DE1272	Syngenta	CACCAGTTTCTCCCATGAC	AAACAGCAAACAGCCAAAC	AAG	56.405	217
SSR	DE1274	Syngenta	GAAACGATGTCGGAGAAAG	GGGTGAAATGAAAGGGAAG	AAG	57.003	211
SSR	DE1275	Syngenta	AATTGCATTCACCAAACAAC	AGCTGTTTTCCACTGATCG	AAG	56.364	105
SSR	DE1277	Syngenta	ACGTAACACTAACTGGCCG	GGACCAACAAGCAAGAAAG	CTT	56.316	191
SSR	DE1279	Syngenta	TAAACCTCACCCCAAAAAC	AGGATGAGGGTGGAAAGAG	CTT	56.62	202
SSR	DE1281	Syngenta	AAACCTCCCTTCTTCACTTG	CGTTAATCGGTGTGATTCC	GAA	56.396	199
SSR	DE1282	Syngenta	TATGCCACCTAAAGGGATG	CATAGTTTGTGCCTATTGCC	AAG	56.048	207
SSR	DE1285	Syngenta	ACGAAGACAACTTCCTCCC	CAGCAAGTATTTTTCAGGACC	AGA	56.686	225
SSR	DE1287	Syngenta	TTGGAAAAGAATTTTAGGACC	TGGATCAAACTTAGCCACG	GAA	57.267	179
SSR	DE1291	Syngenta	CAACTCCCTCCCTTTCTTC	CAAAATCTCCAAACCCAAC	TTC	56.296	117
SSR	DE1292	Syngenta	AGGGAGAGTATTTTAAGTTAATTG	ACAAAGGAAGCTAAAGCCC	AAAG	56.187	192
SSR	DE1294	Syngenta	ATTGGGGGAGAAGTGTAGC	CTCCAAATAAACGCAAAGC	TTC	56.613	218
SSR	DE1295	Syngenta	AAGGTCCAAACTTTGAGGG	TATGCCCAATGGTACTTCC	AG	56.658	113
SSR	DE1296	Syngenta	AACGCTCCAACAAAAACTC	CACTTTAACTTGCAGCTGTG	AAT	55.431	166
SSR	DE1300	Syngenta	TCCACAACGAATTTAACCC	TTCAAATCTTACCATCGGG	AAG	56.014	166
SSR	DE1301	Syngenta	GCGCTTTTACCGAATAAATC	TTATACAAAAGTTCGCCGAC	AAGA	56.646	106
SSR	DE1302	Syngenta	TGATGGATAGGACGAGAGG	AGCTTCCTCACCATCATTG	TCT	56.114	219
SSR	DE1306	Syngenta	AAGCAATCCTATTCCTGTCC	ACACCATCAGGTTGGTCTC	GAA	55.814	217
SSR	DE1314	Syngenta	TAATTTAGAGGTGGCCTGC	TCAGGCCCACTATTACACC	AAG	55.963	182
SSR	DE1315	Syngenta	CAAAAACGCAATTCATTCTC	TGGTAGTTGTTTGTGTGGC	CTT	55.954	118
SSR	DE1321	Syngenta	GAAGAAAACGGCTGCCAC	ACGGACTGTTGGTGTTTTC	AAG	59.374	126
SSR	DE1324	Syngenta	TGTTTTGGAAGGAAGAAAAAG	AACAATCTCTAATGTCAATGGG	GAA	56.215	169
SSR	DE1326	Syngenta	TCGTTTAGGAAGCCTTTTG	GACGGGAAAGAACACAATG	AAG	56.465	149
SSR	DE1327	Syngenta	TGTTTTAGGGAATGGGTTG	AAACACAGCAATTTGATAAACTC	TCT	55.928	139
SSR	DE1328	Syngenta	GCAAGGGTTGAATGCTAAG	AGTTTGAATCTGTCGTCCC	CTT	55.986	178
SSR	DE1329	Syngenta	AATGCCACCTTTTTACTCATC	AAACCAAACTGATTTCCCC	AT	56.393	209
SSR	DE1330	Syngenta	TTCTTCCTTTTCAACGAGC	AGCAAGAATCTGTGGGTTG	CTT	56.193	182
SSR	DE1331	Syngenta	TTCCATTATCGTCTCCACC	CGAACGAAACTTAAATGGC	CTT	55.974	152
SSR	DE1332	Syngenta	ATCCCATTTCCCCATTTAG	CGATCGTTTAAGCAAATACAC	CTT	56.267	205
SSR	DE1333	Syngenta	TCACAAGCACATACATCCAG	TCCATTGAAGGTTCCTTTG	AAG	56.071	179
SSR	DE1334	Syngenta	TGGAGGAATGAAGATGAGG	TGATTGGAGTGTTGTGAGC	CTT	56.006	173
SSR	DE1338	Syngenta	AAGCGACCCTCCTGTAGTC	TGAGCTGAGCTGAGTTGTG	AC	56.883	117
SSR	DE1343	Syngenta	GAAACAACCATTGTCTGCC	AACCCATGAAAAAGAAAAAG	CTT	56.458	160
SSR	DE1344	Syngenta	ATCCCATTTCCCCATTTAG	ACCCACACATACAAAATCAAC	CTT	56.267	160
SSR	DE1345	Syngenta	GACTGGTTCAGCTGATAAGG	CTAAGAGGGCTTTGACACG	TCTT	56.085	219
SSR	DE1347	Syngenta	CTCTGCAAGAAGAACTGGG	GCGATCAGTTGAGTAAGCC	AGA	56.066	215
SSR	DE1348	Syngenta	CACACGTTTTTCTTCATTCC	GCAACTTTGTATGTTGCCTAC	AAG	55.715	211
SSR	DE1353	Syngenta	AAGAAGGCCTCCAATCAAG	AGAGCGAGAGGAACAACAG	AAG	56.907	220
SSR	DE1354	Syngenta	AGAGAATTTGGAATTCGGC	CGTTAAAATTCCCAACGG	AAG	56.795	221
SSR	DE1355	Syngenta	GGAAAGGAAATTATTTTGGG	CTGGTGGTTTGACAAGGAG	CTT	56.579	170
SSR	DE1357	Syngenta	AAGCATTTTTATTCAGCAACC	GGTGATTTCTTTTGATGGG	AAG	56.176	184
SSR	DE1358	Syngenta	AAAATGCTGATTCCCCAG	AATCTACACACTGACTGCCG	CTT	56.319	199
SSR	DE1366	Syngenta	TTCTCCGATGTGTCCTCTC	GTCGCTTGGAATATATCGG	CTT	56.095	144
SSR	DE1367	Syngenta	CCAAAAGAAAAGACGATGG	CAGGCAAAGGAATTCTGAC	AAG	55.798	205
SSR	DE1368	Syngenta	GCGGAACCTGATTTTTCTG	AATCCTCAAATACACATTTCC	CTT	58.284	215
SSR	DE1370	Syngenta	AATGTAGGGATTCCAGCAG	CGTTTCTTTTGTCTCAATGC	AAG	56.04	217
SSR	DE1372	Syngenta	GTTCCAATTGGGGAGATG	CAAATCCAACGATTCATAAAC	CTT	56.122	218
SSR	DE1374	Syngenta	CGTGTTTCGTTCCTACACC	CACAATCACACAACTCAAAAAG	CTT	56.573	216
SSR	DE1379	Syngenta	CAATTCAGCTTTCTCAGCC	GAGAGAGTATTGCATGCGG	CTT	56.929	194
SSR	DE1380	Syngenta	CAGAAATAAATTTCCTACAGGC	ATTTTGGTTCCCACAAAAC	AAG	54.974	201
SSR	DE1386	Syngenta	TCATAAATTCCAAGTTTTCCC	AGTGAAAAATCGAAGGAAG	CTT	55.791	200
SSR	DE1387	Syngenta	AAATTCTTAACTGGATGTGC	TTCATATGTCTTTTGGCCC	AGA	56.005	199
SSR	DE1388	Syngenta	TGGCCATTGTAATCTTTCC	CCAGAACTCTCCAGCTCAC	AAG	56.005	159
SSR	DE1393	Syngenta	GCATCCTAATCAAAAAGGG	AGAAATTCTTGGCTCCGAC	AAG	56.902	218
SSR	DE1396	Syngenta	AAGGACTTGAAGGAGGAGC	CATCCTTCATCCTCATTGTC	CTT	56.025	212
SSR	DE1400	Syngenta	AACTTTTGCTTTCCCTTCC	TGGGGAATTAGGGTTAGATG	CTT	56.51	198
SSR	DE1402	Syngenta	TTGTTAGTTTAGCGTTTAGGG	CAGAGAATCAAATCTCCGC	AAG	55.884	198
SSR	DE1403	Syngenta	ATGAACCAAAATGCCAAAC	TTGAGGCCAACAAGAAAAC	CTT	56.306	152
SSR	DE1404	Syngenta	AAAATCTCATTTACCATAAGATCC	GCAACACAATCTTTTGCAG	CTT	55.352	191
SSR	DE1408	Syngenta	GGGGGAAGATGGTATTTTG	GAAGCTTATTCAAGTGGCG	TCT	56.77	166
SSR	DE1409	Syngenta	GAACGTGAATCAAGATGAGG	GTAACTTCCGGTGCGTTAG	CTT	55.933	222
SSR	DE1410	Syngenta	AACTCATCACATGGAGAAGC	GAGGGAGCTGTTGTTTTTG	CTT	55.874	180
SSR	DE1413	Syngenta	AGAGGACGAAGAGAAAGGG	TACCACCAAAATCCTCAGC	CTT	56.097	178
SSR	DE1414	Syngenta	AAACTGCCTTCTTTCACCC	TGGTTGAATTAAACAAAAACC	CT	56.811	205
SSR	DE1415	Syngenta	TGATGCATAGCTCAAGTCG	AAAAACGCTAAAAGATGAAAATC	AAG	56.101	208
SSR	DE1417	Syngenta	ACAATCCGCAAAGATGTTC	GAAATTAACTTTCAATTTTGTG	AAG	56.088	181
SSR	DE1418	Syngenta	TTAGGGGAAAGGAGAGTGG	TCTACCAAGCAAGGAGTGC	GAA	56.754	177
SSR	DE1422	Syngenta	TCTTAGCTGTTGAGCATGTG	AGCAGATTCTTTGTCTTTGC	TCT	55.101	193
SSR	DE1426	Syngenta	TCCTCCACCATTTTCAGAC	CCATAAGAAGCAGCCAGAG	CTT	56.174	196
SSR	DE1427	Syngenta	TCCATTTTCTCCCACAAAC	CAGGGAAGAAGGAAGAAGAG	CTT	55.893	208
SSR	DE1429	Syngenta	TCTGCTTCTTCAATTCGAC	TTTCCCTGTGAGTTCATCC	AAG	55.903	187
SSR	DE1432	Syngenta	TGGATCCAAACTTACTACG	AGACATCCAAAAATAATATTCCAG	ATT	55.682	211
SSR	DE1433	Syngenta	GAGAATAACTGGTGCATTGG	AAGACCGGTGCTCTTAATG	AAG	55.67	190
SSR	DE1434	Syngenta	TGGATTATTCAAACAACGAAC	GTCGTTTCTCCGATGGTC	AAG	56.394	224
SSR	DE1445	Syngenta	ACAGCCGAATCCATTGTAG	AGATTCTTGAAATGGTGGC	AAG	56.131	217
SSR	DE1450	Syngenta	CCTGTTGGAGTTGGAGAAG	TGAGATCCAACTAGACCGC	AAG	56.286	201
SSR	DE1458	Syngenta	AATACAGGAAACGCATTGG	TGGTGATTACCAATAAACGG	AGA	56.115	179
SSR	DE1462	Syngenta	TGATTCCCGTTCTTGAGTC	AAATTCACATTATCCATAAAAGG	TCT	56.078	216
SSR	DE1465	Syngenta	GCAAAAGCATCTCCTATGC	CAAAACAAAACGAGGGAAG	CTT	56.064	170
SSR	DE1467	Syngenta	GATGTCTTGAGCGAGAAGG	ACCATCACATTCCACAACC	CTT	56.452	210
SSR	DE1468	Syngenta	TTGATCTCCGCCATAGAAG	TCTTCTACCATTTGCCAGC	AGA	56.43	192
SSR	DE1469	Syngenta	GAGAGGAGGACGAAAGACC	ACTCTCCGCTTTCTTTTCC	AG	56.311	224
SSR	DE1471	Syngenta	TATTATCCAACGCCTGTCC	GTCTGGGTATGTGGGTTTG	CTT	56.158	162
SSR	DE1475	Syngenta	AATTAAACCACACCCCTCC	GGTTTCTTGGTATTGACGG	CTT	56.266	210
SSR	DE1477	Syngenta	GAATGGAGCGTAAGAGGAC	CTTCCACGCTTGATTCTTG	AGA	56.972	123
SSR	DE1482	Syngenta	ATCCTTCAACGACCATTTG	GTTGAATCTGAGGAGGACG	CCT	55.928	134
SSR	DE1485	Syngenta	CTTCTTCCATTCCGTTCTG	TAAATTAAGCGACGCCTTG	CTT	56.722	214
SSR	DE1487	Syngenta	TCTAAAATCCCAAAACCCC	AAAACCCAATAAGGATCGG	TTC	56.491	217
SSR	DE1488	Syngenta	ATTGGAATTCGTGATCTGC	GCATTTTGTTTACGCCATC	AT	56.683	210
SSR	DE1489	Syngenta	GCAACAAGAATACCTTCCTTC	GATGACAACACTAAGGCCG	CTT	56.667	223
SSR	DE1490	Syngenta	CCCAATTTTGACTTTGCAC	CCTCTCTCAAGTCTTCCATTAG	CTT	56.6	199
SSR	DE1491	Syngenta	CTAACCTCGCAATCTCTGG	TTGGGTCGTTACATGTGG	CTT	56.099	195
SSR	DE1493	Syngenta	AACCTAAACTTTGATTCGTCG	TTGGAATTGGGTAAAAAGC	TCT	56.12	196
SSR	DE1497	Syngenta	ATTTCCATTCCCCCATAAC	AAGATACAATCCTTCTTGATTGAG	CTT	56.103	126
SSR	DE1498	Syngenta	ACTCATTTTGCTTTTCCCC	AAGTTGAAACAATCCCCG	AAG	56.707	169
SSR	DE1502	Syngenta	CGAAGATCAGGAAGAAAAGC	CTCAACCTCCCAAGTTTTG	AAG	56.756	182
SSR	DE1511	Syngenta	TGTTGCAAATGTAAGTGCC	AATGGAAAAGGAGCATTAGG	CTT	55.969	181
SSR	DE1514	Syngenta	GAAACCTTCGGTTCAAATG	CGTAAATTTAAGTTTGTTGGAATC	AAT	56.282	153
SSR	DE1517	Syngenta	GCAATGGAAACTGAAGAAAG	GCCTTTGTAATTCCTTTGG	CTT	55.088	215
SSR	DE1520	Syngenta	GGACTTGGAATTGAATTGG	TGGAGGAAACCACAGAGAG	CTT	56.186	223
SSR	DE1524	Syngenta	ATCGTGGAGAACAGGATTG	CTCTTCTTAAACCCGACCC	AGA	56.306	168
SSR	DE1526	Syngenta	CTCTCCCAAACATGCATTC	TCCTTGAAAGTTGAATTTG	AAG	56.559	173
SSR	DE1529	Syngenta	CATTGAAATTGAAACACCG	GCTCCATCGTAATTGACAAC	TC	55.66	195
SSR	DE1531	Syngenta	GCATGCATGTAATTTGATGAG	ATCACATAACAGCCGCCAC	AAG	59.542	223
SSR	DE1534	Syngenta	CACAAGTTGCGAGTGTCAG	TCGTTGCTGGTTAGTTTTTC	AAG	56.339	207
SSR	DE1535	Syngenta	GATTATCACAATTTTGGCG	TCACAATGAATCACATAACCC	CTT	55.779	194
SSR	DE1538	Syngenta	TTTTATCCCACCATGGAAC	TGTTTGTGTTTTGGAATGG	CTT	55.674	162
SSR	DE1539	Syngenta	ACGTGTAAGTTGACTCGGAC	TTGCACTTTAACCTTTCATCTC	AAG	56.249	219
SSR	DE1543	Syngenta	AGTGAAACAAAAGGGTATTAAC	AACTCGCGTGGTGATTAAG	CT	56.372	206
SSR	DE1544	Syngenta	AATAGACCCAACTTTCCCC	CGAGATCTGCTTCAATTCC	AAG	55.884	184
SSR	DE1545	Syngenta	TTGGCCCATTTTCAATATC	AAATTTGTTCGATTCTCCG	CTT	55.918	137
SSR	DE1548	Syngenta	TCGGTATGGATTCTATCGG	AATTTATTGATTTGATGCCC	CTT	55.971	155
SSR	DE1549	Syngenta	GGGGTCAAGATAGGGAGAC	ACAGGTGAGGAAGCTAGGG	GAA	56.889	181
SSR	DE1553	Syngenta	ATTTTTGTTTGGATTTGCC	CATCATTTACAATATAAAGCCTTC	AAG	55.126	113
SSR	DE1554	Syngenta	ATTTCGCATCCTGTCTTTG	TCATGGAAAGTCAAAAGGG	CTT	56.264	223
SSR	DE1558	Syngenta	TGTGCTGGATGAGAATAACC	CAAAGGGTTCTACTGCGAG	AAG	56.11	205
SSR	DE1563	Syngenta	TCTTGATAGGGTCGACTGG	TTCCAAAATCAAACAACCC	GAA	56.123	192
SSR	DE1564	Syngenta	TCAGGATTTCAAATTTTATTTTTC	GATCTCCATGCAGTTCCAG	AAG	56.593	150
SSR	DE1574	Syngenta	AACTATAAACCATAAAGCTGCG	TTGCTGCAAGACTTACCTG	AAG	55.615	216
SSR	DE1577	Syngenta	TTGACAAGAAGCTTCAAAAAC	AGATCAAATCTCACGAGGAC	CTT	54.912	211
SSR	DE1578	Syngenta	GATCGTTCTTCCTTTGTTC	GTTTGGTGAGGATTTGACG	CTT	56.465	211
SSR	DE1581	Syngenta	CGCTGTACGGAGTTTCTTC	CATTCTTTACAACTATACGCTGC	AAG	56.076	223
SSR	DE1582	Syngenta	TATTCATATGCAAGCCAGC	GCACAATTATTTAAAAGTTTAGGG	AAG	55.666	135
SSR	DE1584	Syngenta	AATGAAAGACTGCATTGGG	CAGTTTGTGAGACCCATCC	AGA	56.319	122
SSR	DE1585	Syngenta	GCACTGTGAAACACTCACAC	AAAGCGTAAGAGCAACACG	AAG	56.767	202
SSR	DE1590	Syngenta	GCCAAACTCAGAAGCAAAG	ACAACAGCCATTCATCGAC	AAG	56.976	153
SSR	DE1591	Syngenta	AACTTTTCCCATTTCCGAC	TTTGTTACCTTAAATGATTGGTG	CACT	56.55	219
SSR	DE1595	Syngenta	AGATTATCGGTCAACACGG	ATCATCGGATCATCAGCTC	CTT	55.963	196
SSR	DE1598	Syngenta	GGGTGGATTCACTATTTGC	TTAATCTGGCCGCTTATTC	CTT	55.57	203
SSR	DE1601	Syngenta	GGCCCATTACAAGATAATCC	GGAATAAACACGTTTCCCTC	CA	56.135	203
SSR	DE1603	Syngenta	AAACAGAATATGGCATGGG	CCAACCAAGGACAATCAAC	AAG	56.295	171
SSR	DE1604	Syngenta	GTAAGCAATGCCGAGAAAG	AGTTCAACTTGATGGCACC	CTT	56.148	192
SSR	DE1606	Syngenta	CGCCTTCTGTTCTTCAATC	CCAGAAGCTTACAACCTCG	CTT	56.085	186
SSR	DE1607	Syngenta	TTGGTAGCTTCACCTGCTC	AAAAACCCAATTTCCACATAC	CTT	56.533	186
SSR	DE1608	Syngenta	AAAATTTGGATGCGATGAG	GCAGCGGTTCTAGCATTAC	ATT	56.173	191
SSR	DE1609	Syngenta	AGATTCCACGTATTTTGCG	TTGGAAGGTGTTTTAATTCG	AGA	56.276	212
SSR	DE1616	Syngenta	TGCATGTGTTCTATGGTGG	ACCTTGTCCTCAAGGTGTG	AAG	56.293	192
SSR	DE1630	Syngenta	ACAGATGGTTGCGAAAAAG	TCAATCTGGAGAGTGGGAC	AAAG	56.339	193
SSR	DE1640	Syngenta	GTGATCAGAAACGGAAAGG	GTCATTCCATCATTATTTTTAAG	GAA	55.623	208
SSR	DE1641	Syngenta	GAGGTTGAGGTCTGACTCG	TCGTTTTACATCGTCATGC	AAG	55.712	219
SSR	DE1643	Syngenta	CAAGTTGGGTTGTGGTCAG	AGGAGAGGACAACCAGAAG	CT	57.458	217
SSR	DE1645	Syngenta	AGAGGAAAGAAGAGTTGAGTG	GGAAAAGGAGAAATGGGAG	CTT	56.201	219
SSR	DE1646	Syngenta	ATCGCCTGTCCTAAATGC	TAGTTTTGGGCTTTCGATG	AAG	56.411	225
SSR	DE1652	Syngenta	CAAAAGGACGGATGAAATG	ACCATCAAACTGAATCGTTG	AAG	56.535	223
SSR	DE1659	Syngenta	AGTCATTTGCACCATTTCC	GCCTTCATCTTCTTTGTCG	AAG	55.963	214
SSR	DE1660	Syngenta	CGTGGCCTTTATCTATTGC	AATCTTCTTTCCGTTTCCG	CTTT	56.867	140
SSR	DE1662	Syngenta	CGTATATGTCTTTTCCGGTG	TCATGTGACCCAAACATTG	GAA	56.076	164
SSR	DE1665	Syngenta	TCTGCTTCACCACATCCTC	GGTACTAAATAAACCTTAGTGATG	AAG	57.173	223
SSR	DE1667	Syngenta	AATTAATTTAAGTGTTGAGAATCC	CTCATAATCACGAGTCTGCC	CTT	55.842	218
SSR	DE1670	Syngenta	AAAGAAAATTGGATTGGGG	GCAAATGTGATATGGTCCC	AAG	56.46	138
SSR	DE1676	Syngenta	TGTTTCTTTGCTTTGCTTG	CAAACCAACTTGAGGAAGC	CTT	55.24	245
SSR	DE1679	Syngenta	CTTCTTGGATGCGTTGTG	GGATGTCTTCAAACTTGGC	CTT	56.136	250
SSR	DE1683	Syngenta	CATCTGATAAGGAGAGGCG	GATCTTGAACTTTGTCGGC	GAA	55.928	181
SSR	DE1686	Syngenta	GGCCAGTCAATTCTTCTTG	CGATGATAAAGGCAAAAGG	AC	55.794	193
SSR	DE1692	Syngenta	AGAATCACTCAATTTCTCGG	CAGAGGACGTTTGAAGGAG	TCT	54.403	207
SSR	DE1698	Syngenta	CAAACACCTTGTAAACCCG	TGTCTTCAAAATGTTTGGC	TTC	56.549	229
SSR	DE1704	Syngenta	TTTCAATCAAAACATTAAACCC	ATTCGTAGAAGCCACTCCC	AT	55.865	226
SSR	DE1713	Syngenta	AGTGAATGTCGCCTAATCC	GAGATCAAGAAACAAAGGAGG	AAAG	55.13	211
SSR	DE1715	Syngenta	GAAATAACGTTGAAGGCTTG	TGAAGCTCAGACCAATTCC	AT	55.139	173
SSR	DE1716	Syngenta	AAAAATCCCTCATAGGATTACC	TGTTTTAGGCATGAGATTTTC	AAAG	55.445	131
SSR	DE1717	Syngenta	ACTGCTTGTTTCTTCCCAC	ACAGGAATTGGGTTTGTTG	CTT	55.252	235
SSR	DE1718	Syngenta	TTTGAAACCTTCTTGGTGG	ATTGGCATTTACTTGTGGG	AAAG	56.148	204
SSR	DE1720	Syngenta	ACTCAGATGGAGGATCTGG	GCCACAGCTAAAGGTTGTC	AGAA	54.884	199
SSR	DE1723	Syngenta	AAGCGACAGACGAGAGATG	TGGAAAATAGAGGTGGTGG	GA	56.565	182
SSR	DE1725	Syngenta	AAAAGCTTAAGGCCATTCC	GGGGGCCTTAAAATATGAC	CTTT	56.1	134
SSR	DE1726	Syngenta	CCTATCTGCATACGGCATC	CCCCAATAAGCAATTTCAG	AAAG	56.686	225
SSR	DE1728	Syngenta	ATGAGAGAAGCCCACACAC	CTTAGTTGATCCCCCTTCC	CTTT	56.026	214
SSR	DE1730	Syngenta	TCTCAATTCTTTCCCACTTTC	TTTTCGATTTTTGAAATTGTTC	AAAG	56	241
SSR	DE1735	Syngenta	GTAATGCGTTAGGACTGGG	CTTACCGGAGTTAAGAGCG	AGAA	55.692	223
SSR	DE1736	Syngenta	CCGTCGGTCTAGAAGAATG	CTAAGGGAAAAAGGCAAGG	CTTT	55.839	135
SSR	DE1737	Syngenta	AATCCATGTACTTTTCCCG	ACCACGAAATACAACGCTC	ACTT	54.992	232
SSR	DE1738	Syngenta	CGTGTGCAAACTGCTAAAC	TCAAAATGGAGTACGGTCG	TAAA	55.475	220
SSR	DE1740	Syngenta	TGATGTCTCCATATCAACATTC	AAGGTATTCTTTTTCGGGG	AAAG	54.991	190
SSR	DE1744	Syngenta	TGGACAACACAAAAATTGC	TCTTTTCTGATGCACCCTC	AAAG	55.453	190
SSR	DE1747	Syngenta	ACTGTTTTGGTAAAATGCTTC	ACCACCTAACAAATCTGCG	CTTT	53.79	153
SSR	DE1749	Syngenta	CCAATGGACCCTTGATATG	CTGAGACCATTGACCCATC	AC	56.162	159
SSR	DE1750	Syngenta	TTCGGGTACTCTTGACTGG	GCACATAGAGCACATTCTTTC	CTTT	56.202	230
SSR	DE1751	Syngenta	ACCCACCATGCATTCTAAC	GAGCCAGTTGGGGTTTTAG	CT	55.784	225
SSR	DE1752	Syngenta	CCAAAGCATACTCGAGACC	CGCCTTCTTGAATCAGTTC	AC	55.829	212
SSR	DE1753	Syngenta	CGCTTCAAGATTAAGGGAG	TTCGCTGATTCCTTTCTTC	AAG	55.205	239
SSR	DE1757	Syngenta	GAATCAATTGCTTTCATTGAG	TTTTGCTTAGTTGGAAGCC	AAAG	55.034	115
SSR	DE1758	Syngenta	ACTACCAACAGAGCCATCC	TGAAGAATTGGGACAGCAC	AAGA	55.026	242
SSR	DE1759	Syngenta	ACAAAGAGGGAATTTGGTG	GAATGATGGGTCGATTGTC	ATC	55.021	241
SSR	DE1762	Syngenta	CTAAGGGAAAAAGGCAAGG	CCGTCGGTCTAGAAGAATG	AAAG	56.595	135
SSR	DE1763	Syngenta	TCTTTACGTGGGCTTTGAG	TTGGACCCAAAACAAAGTC	CT	56.51	178
SSR	DE1765	Syngenta	CACGGCATAAACCTGAAAG	ATCTTGAGAAGATGTCGGC	AAAG	56.8	243
SSR	DE1769	Syngenta	TAGGAAGGGGAAGAAGGAG	TGAGGAAGGAGAACATTGG	AAG	55.955	201
SSR	DE1772	Syngenta	AAATGAATGCAATTGGAGG	ACCTGATTTCCAGAACGTG	GGA	56.005	245
SSR	DE1774	Syngenta	CAGAAATGTGGTTCTTCCC	GTGATCAGAAGAAGCTGCC	AAAG	55.451	215
SSR	DE1781	Syngenta	ATGGGCTAAAACCCACTG	AGCAAATTATTAGCCTCTTTTC	CTTT	55.951	229
SSR	DE1784	Syngenta	TGTTTCAATTTCCTTTATTGG	TTTCCAAATGAAAATCCAAC	CTTT	54.536	181
SSR	DE1790	Syngenta	AAACAGAAAAAGCAAAAATGG	CCCCATACCACACAACAC	AAAG	56.22	239
SSR	DE1793	Syngenta	TTGGTCGGGTAGTGTTTTC	GGTGTAGAAGGGTTGATGC	CTTT	56.007	212
SSR	DE1795	Syngenta	AAAAATCCTCCTTCCTTTTC	TTTCTTGAGTTTGGTTTCG	CTTT	54.228	154
SSR	DE1797	Syngenta	AACACGACAATGTCAAACTTC	TCGTTTGATTCAGATTCCC	AAAG	55.204	238
SSR	DE1798	Syngenta	TCCTCTCCAAATCAACCTG	CCAAAAACATGAAACTCGC	AAAG	56.087	196
SSR	DE1805	Syngenta	GATTTGTTTTGGCTGGAAC	GGAGACGACAGATGAGGAC	CTTT	55.612	236
SSR	DE1807	Syngenta	AACAGGTCAATGGGCTTC	GTTGCTTCTCCCTCATCAC	CTTT	55.916	246
SSR	DE1808	Syngenta	TGGGCTTTTTCTTTGAATG	CACCTCCAACTCTTTTGTTC	AAAG	56.378	151
SSR	DE1810	Syngenta	AAAAGAAGACAAGGAAAGCAG	TAATTAGGATGCCTTTGCC	AAAG	55.581	189
SSR	DE1814	Syngenta	CAGGTTTGTCCAAAACCAC	CCAAGGTGGAATCAGCTAC	AAAG	56.372	194
SSR	DE1816	Syngenta	CGTGTGTGGAAGAAAAGAAG	TGTCACAACCATAAAAGCAAG	AAAT	55.975	156
SSR	DE1818	Syngenta	TTCCTTTCTTCCTCCCTTC	ACAAATTCGTGGATTGGAC	CTTT	55.912	189
SSR	DE1819	Syngenta	TCAGTCTGTCATTATGCATCTATC	GGAGTAGCCTCATTGTTGC	ATT	56.085	223
SSR	DE1824	Syngenta	TTTCAACCTTCACCACTACC	AAGCAGTCGGTATCTGTGG	CTTT	55.12	250
SSR	DE1825	Syngenta	CCCCAATAAGCAATTTCAG	CCTATCTGCATACGGCATC	CTTT	55.75	225
SSR	DE1826	Syngenta	TCAATCCGTTGGTAAAACC	CCCCAGAAATATGTATCCAG	CTTT	55.918	226
SSR	DE1832	Syngenta	AAGTCTCTCGCTCATTCCC	CCTTTTGGACATTCTCTCAG	CTTT	56.945	242
SSR	DE1833	Syngenta	AGAGTGCTTGAACTTTCGG	GCTCCAGATCACATCAAATC	AAAG	55.607	220
SSR	DE1834	Syngenta	TTTTCGCCTAAAATCATGC	CTTTTAGGTAGAATACCGAAGTC	CTTT	56.464	170
SSR	DE1836	Syngenta	GTTTCAGGGACAGATGTGG	CCTTGATTCTATGTAGGCTGG	AAAG	56.319	175
SSR	DE1837	Syngenta	CTTTAGGACCAACTACCAAATG	TTGTTGAACATGGAAATGG	AT	55.602	199
SSR	DE1838	Syngenta	TTCTTTGGGTGAATCAAGG	CCGAAGTTTGAGAGTTTCG	AAAG	56.071	235
SSR	DE1839	Syngenta	TTCACAAAACGACAACCAC	GTCGAGCGTGAGAAGAAAC	AAAG	55.355	223
SSR	DE1840	Syngenta	TGAAAGAAAGGTGACCGAC	ATGATTCAATTTCGGGTTG	ATC	56.158	166
SSR	DE1843	Syngenta	TCGATCCCATGTTTTTATATC	TTAATTGAGGCACTCAGGC	CTTT	54.231	238
SSR	DE1845	Syngenta	ACTGCTTTGATTCCTTTGC	AGCGAGTCACATCCATTTC	CT	55.516	250
SSR	DE1850	Syngenta	CACCTCGTTAATTCTTCGG	AAAAGTTTATACTCATCCTTTTC	AAAG	55.832	230
SSR	DE1853	Syngenta	AAAAGGGGTAAAAGAATTGC	CATCAAACAGAACAAATGTACG	AAAT	55.156	248
SSR	DE1854	Syngenta	CCTTCAACCAAATGACTCC	AAAATAGGAATGATGTATTGGTG	CTTT	55.451	201
SSR	DE1856	Syngenta	CTGCATGAGGATCAAGTACC	TTGGGTTTTTCTTTTCTTTTC	AAAG	55.672	132
SSR	DE1857	Syngenta	TAATCCCTCCTGAGACGTG	AAAACACAAACAAGCAATTTTAC	AAGA	56.123	244
SSR	DE1858	Syngenta	AAGTTTTTCTTCTTTCTTTTGG	TTTTCAACTGGATCTTCGAG	CTTT	54.011	240
SSR	DE1860	Syngenta	GATGGAGAGAAAGCCATTG	TATTGCAATGCATGTTTGG	CTTT	55.712	200
SSR	DE1863	Syngenta	CAAATCAAACACACATAAATCC	CAAAAACGAGTTTGTTGGG	AT	54.707	147
SSR	DE1865	Syngenta	AGTCGGATTCTCTCCAAGC	CCCACTACACCACTTGCTC	TA	56.945	240
SSR	DE1870	Syngenta	CGACTTTGGGAGTCACTTTC	ACAAGGTCAGCAACGATTC	AAAG	57.357	143
SSR	DE1872	Syngenta	GACGGAGAGAAGGTGAGTG	TAAGTGAGGGGCATTATGG	GAA	55.712	190
SSR	DE1875	Syngenta	AACGTACAAAATGTACAAAACAC	ACCGTTGGATTGCATTAAC	AAAG	53.762	157
SSR	DE1884	Syngenta	CTTGCGTCAACACATTCAC	GATTGAAGGATTGAGTGGG	CT	56.043	212
SSR	DE1885	Syngenta	CGCAAAGGAAATGTGATTC	TTGGTGGGTATTGAATTTTG	CTTT	56.692	182
SSR	DE1892	Syngenta	ACTTTGCTGGCTCAAATTC	GTTGGTGAAACTGGTACGG	AAAG	55.516	201
SSR	DE1900	Syngenta	CCTTCCCTTCTTCCATCTC	TCTAACGGAGACCCAGTTG	TTCT	56.221	247
SSR	DE1902	Syngenta	TATTGAATGGTTCGGTTCC	AAGATCTGGGTTGTGTTGG	CTTT	55.84	182
SSR	DE1907	Syngenta	TGTTGAGTTGGATGCAAAG	TCAGCTGGTTGCTCAATAG	TC	55.638	249
SSR	DE1909	Syngenta	AAATTAGAGTTTCGCCCTG	TCGCGAAAGAAAGAGAAAG	AAT	54.631	228
SSR	DE1911	Syngenta	AAGCAGTGAATTTTGCCAG	TCAGAACTCAAAGCCCTTC	AAGA	56.503	169
SSR	DE1913	Syngenta	TGCCTAGCTATTCCTGTGC	AAAATGGTCATGTTAACCC	AT	56.626	248
SSR	DE1914	Syngenta	TTTGGTTGAGTGAAGGAGC	AAAATGTTTGACTTGGTGC	CCTT	56.329	241
SSR	DE1921	Syngenta	AAAGGTTTGTGATTGTCTTCTC	GAGCCTTCTTGTTCATTCG	AGAA	55.118	237
SSR	DE1925	Syngenta	AGGGATGAAACGCATATTG	GCACCTAACTGTACAGCCC	CTTT	56.039	131
SSR	DE1926	Syngenta	AGAAGGTTCTTGCAACAGG	TCAAGCACTCACTTAAGCATC	CTTT	55.436	217
SSR	DE1929	Syngenta	ACACATAAGTTTCTTAGTTGCG	TGGAATCATTTTATTCGGTG	AAG	54.096	225
SSR	DE1930	Syngenta	AATGGAGTGAGCGTCATTG	AGAGGAAAAAGATGAGAAATG	TCTT	57.151	211
SSR	DE1934	Syngenta	TTGAATGATGTGTAAACATTGG	TCTCGTTTCGTAGCCATTC	AAAG	56.027	219
SSR	DE1940	Syngenta	CAAATTTTCAGGTGCTGTTC	GGTTTAGGGAAACCCTAGC	AAAT	55.878	221
SSR	DE1941	Syngenta	AAAGCACTATTTCCTTTCCC	TTGAAGGTATCTCTTCGCTG	AAAG	55.143	245
SSR	DE1944	Syngenta	TTTGGGCCACATTAGTTTAG	AAAGGAAAATGACTATGAACTG	CTTT	55.431	192
SSR	DE1946	Syngenta	TGCCAACAAGTTCAAACAG	ACCATAGCATTATGGCTTTC	AAAG	55.724	195
SSR	DE1951	Syngenta	CAAAAATGAACCTTTTTCTGG	TTAGACGAAGAATGGGCAG	AAT	56.479	182
SSR	DE1970	Syngenta	TGTAACGGCTATTTTTCGG	TCCTTATAAAAGAAAAGGAGAAAG	CTTT	56.417	205
SSR	DE1971	Syngenta	CCTATGAATTGGATGGCTG	AAAACTGGTTATTTGTAAAAGATG	CTTT	56.495	223
SSR	DE1974	Syngenta	CAAAAACAACACAAATACCC	CTAATTTAGGCGATGCCC	TA	53.123	250
SSR	DE1980	Syngenta	ACGAAGGGGATCTTTTGAG	GAGCTATTCCCTTTCACCC	CTTT	56.748	231
SSR	DE1981	Syngenta	TGTGGTTTATGGTTGGACC	TTGCGATGCATCTTGATAG	TA	56.6	197
SSR	DE1983	Syngenta	ACCCCAACAACATTAAACC	ATGAAGCATGGATTCAAGG	AAAG	54.731	247
SSR	DE1984	Syngenta	ATATTTGCGGATTTTGTCC	TGATTTTGTGGTCCTCCTC	CTTT	55.079	212
SSR	DE1986	Syngenta	TGCTAAAATTGAATGTGTATATG	TCAATGATAACAACCACTAAAC	AATT	52.558	158
SSR	DE1989	Syngenta	ATGGAAAGAAATCGTGGTG	TTGTGCGATTTCATCTGTC	AAAG	55.928	193
SSR	DE1991	Syngenta	TTGGGGATGAAAAATGAAG	CAGAGCCATCTGTGTGTTG	AAAG	55.98	187
SSR	DE1992	Syngenta	CTAAATTACCAACCGCTGC	GGAAGGCAAAAATGAGATG	AAT	56.007	221
SSR	DE1997	Syngenta	AATGACTTGAGGTTGAATGG	CTCACTTAAACCAGCCGTC	AAAG	55.033	177
SSR	DE2011	Syngenta	TGGAGGGGAATGTAGTTTG	GATGAAGGTTTGAAAGGGAG	AT	55.938	230
SSR	DE2016	Syngenta	GGGAGAAAGAATGAGAAGATG	AAATTCTAGATTTGGCCCG	AAGA	55.517	181
SSR	DE2017	Syngenta	CAACGCCATGACTAGTTCC	CTCCGACGACGTTATTAGG	AAGA	56.667	200
SSR	DE2020	Syngenta	AGTCACAATTCCACAACCC	TCGCCACACTAATCAACTG	CT	55.661	213
SSR	DE2024	Syngenta	GCTCTCGTTTCGAATTGTC	TGAAATAAAAGGAACAAATGC	AAAG	55.954	196
SSR	DE2025	Syngenta	AGCTCTTGATTATGGGTCG	AAACTCAACGCATTCAAAC	AAAG	55.312	104
SSR	DE2030	Syngenta	TGAAGTCCTAAGGGCCAC	TGATGGATCTATGAATCTAAAAAC	CTTT	56.1	207
SSR	DE2033	Syngenta	AGCTTTGAGAACAAGCCAC	CATCAAAATTAACTTCATGC	AAAG	55.596	135
SSR	DE2037	Syngenta	TCTTACCTTCCAGACAGCC	CAAATAAAGTGTACCTCCCAAG	ATT	55.351	187
SSR	DE2044	Syngenta	TACCGTTCCCCACTATCAC	GTTGGCCCTTTGTTAAATG	ATT	55.794	246
SSR	DE2045	Syngenta	TCAAAATCCAAGTTTTGGG	TGCTATCCCTTTTGTGGAG	CTTT	56.057	229
SSR	DE2047	Syngenta	AAAGATGAGAAAGCCAAG	TGGAATTTAAAAATATTAGGTTTG	GT	50.222	250
SSR	DM0003	Syngenta	CCTTCGGTACTAAGCAAATC	TGAAATATGGAAGGAAGTGG	CT	59	154
SSR	DM0004	Syngenta	AATCAAGCAAACCCTAATC	GAAAATTGTAGAGATGCTTCC	GA	56	246
SSR	DM0009	Syngenta	TTAGGTCCCTTAAAAAGTATTG	GGGTTGAGTTAGAAAAGTTGG	CT	59	288
SSR	DM0015	Syngenta	TGGCAAGTTTTGTCGATATG	GGAATGGAAAAGGGAATTG	CT	61	243
SSR	DM0016	Syngenta	CTCATAGTGGCCTAACACGTC	CAAAACTTGCCAGTGGGAC	GAAAA	62	188
SSR	DM0018	Syngenta	GCATTTGGGTATCCTCATAC	GATTTTGGGTAATAGGGTATTC	CT	60	225
SSR	DM0019	Syngenta	TCTACCCACCTAGTTAGCTG	CATCGAGTGCTACCATTAG	CTTT	56	150
SSR	DM0022	Syngenta	AATCAATTATTGTGAATAGTCG	CAAAATTCAGATGGATTCAG	AT	57	161
SSR	DM0025	Syngenta	CAATGATGAATCCAAAAGC	GGGTTTGAAGGATTTTAGC	CAA	58	203
SSR	DM0031	Syngenta	CTCCATCCAGTTCCGTTTC	GCATATCCCTTTTTCCTTCC	TC	62	166
SSR	DM0034	Syngenta	AAGCTCAAACCTAAATCGTC	GGTATTGCCCACTGAATTG	CT	59	184
SSR	DM0035	Syngenta	CACTCCGATACTTCCCTTC	AGAGGAATTAGCACTTGATAAC	CT	58	125
SSR	DM0037	Syngenta	GAGTCAATCCCCACTTACC	GTGTAATGCGGGAAAGTAG	TC	58	124
SSR	DM0038	Syngenta	CATGTTTATACACCTATTCAGC	CTATGTTGTGCACTTTTAATG	GA	56	122
SSR	DM0040	Syngenta	ATATTCACCAAACCCCTAAG	GGATAGCAATTAACCCACC	CT	59	157
SSR	DM0042	Syngenta	GGTAATTCTGACTCTGGATGTC	GGGAAGGGTACATCAATCG	TC	60	118
SSR	DM0043	Syngenta	GGTATTTGGTAATCGTATCC	GACAGTGAAGACCGTTACAG	TA	56	138
SSR	DM0044	Syngenta	AATGCTCCAATTTAACACC	TGAAAGCCAATTACTAAAGC	CT	57	173
SSR	DM0047	Syngenta	AACTTTAAGTATCAATGCAAC	AGATTATATTCAGAAGTTTAGG	GA/GAAA	54	268
SSR	DM0049	Syngenta	TCAACCATATGTTCAACCTC	TAGAATCGAGTTGTGGGAC	CT	57	84
SSR	DM0050	Syngenta	GATAAGATTTCTTGGCTGC	ACACAAATGTTTCGCATAC	TTTC	56	213
SSR	DM0051	Syngenta	AAAAACAAACAACGTCTCG	CAATCTATGACTGCCAAGG	AG	54	159
SSR	DM0052	Syngenta	GTTGGCCTTAGATTTTGTG	TTTAAACCCATCAAATCCTC	GA	53	173
SSR	DM0055	Syngenta	GATGAAGCTTTGGAGGATAC	CAAATGAGGAATCTGAGTTTAG	TC	58	160
SSR	DM0056	Syngenta	CACCCACATCAAATATTGC	TATCACAGCCACAAAAAGG	TC	54	133
SSR	DM0057	Syngenta	TTTTTCAAATTATTTTAGGGTG	TGTGGATATCATGCCTACC	AT	54	193
SSR	DM0058	Syngenta	ATCTTGATTCCTCCTTTGG	CCTACAACCACAAGCAATC	CT	54	164
SSR	DM0059	Syngenta	AAATAGTGCATCTGGTCTCC	AAGACGAACAAACCAAAAG	CT	53	178
SSR	DM0060	Syngenta	AAAACAGAGGCAGGAAATC	TTTGTGGGATAAGAATTGC	GA	54	191
SSR	DM0062	Syngenta	CGTTTGTTTACCTTCTTAG	ATTACACAGAAAAGTCAAGC	TC	53	134
SSR	DM0064	Syngenta	GCAAAGAAAGAAGTGATCG	CGTTGAATTCTGGTATTTTATG	CT	54	198
SSR	DM0065	Syngenta	GAGGTTAACGGAAGGAAAG	TTAGCAACTTCCTGAGCAC	AG	54	152
SSR	DM0067	Syngenta	GGAGGAGCTTTCTAAATGG	CACACTCCTTAATCCAACG	AG	54	173
SSR	DM0068	Syngenta	GGGGGTATTCAATTTTTAG	CATAAACGAGAGGCCAAC	TTC	52	197
SSR	DM0072	Syngenta	CTATGAAAGGCGCTTGTAG	CTCAACTGTCCATTTCTCG	AG	58	182
SSR	DM0073	Syngenta	CTCATCGCAAAACCATATC	AGTTTGTGGATCGTTTAGG	GA	57	131
SSR	DM0074	Syngenta	GGTGTCGTAGTGGAGACC	CACAGACCAAACCAAAGAG	GAA	56	184
SSR	DM0076	Syngenta	GAGTAAGAAATCAGCGCAAC	TAAATTCGCATTGCCATAC	AG	60	274
SSR	DM0077	Syngenta	TCTCATGGATGAACACAATAG	AGGCAATGAACAGTGAAAG	GA	54	181
SSR	DM0078	Syngenta	GACAAAGGCAGAGGACTG	TTTCATTCTTGTTGTGATCC	TTC	54	177
SSR	DM0079	Syngenta	TTTCAGCAATGCTCCTTAG	GCACCGAAGAAACAATAAG	AG	54	195
SSR	DM0082	Syngenta	TAAATTGGGATGTTGGATG	GTCAACGTTTTCCATGTTC	AG	54	135
SSR	DM0083	Syngenta	TGATTTGGTGAATGTAAGTC	TCAAACTCCAATTCCTCAC	TC	51	133
SSR	DM0084	Syngenta	AAAACATACGAGTATTGAAACC	ATATGTCTCAATGCCAAGG	AG	53	101
SSR	DM0085	Syngenta	AGACAATTAGGTGACGAGG	ACAGAACACAGAACGCAAC	CT	53	154
SSR	DM0086	Syngenta	CGACTAAGGGCATAAACAG	CCCTCCAAACTAGTCATCC	GA	54	112
SSR	DM0088	Syngenta	TGTTGCTTTCCCAAGTTAG	TTGCATTCATAAAGGGAAC	CT	54	196
SSR	DM0089	Syngenta	CAAATATTACCTGGCTTCC	CATCCCAAGTTGACCTATG	TC	57	149
SSR	DM0093	Syngenta	TCCACCCATCATCAATTAC	CTCTCCCTGAATTCCCTAC	AG	54	171
SSR	DM0096	Syngenta	GAAAGATTCATTCACGTCG	AAAGGTCAAAATATTGGATTG	AG	54	112
SSR	DM0098	Syngenta	CTATTCCCACTAGAACGAAG	GTCATGATTGAGTTCTTTGC	TC	57	112
SSR	DM0102	Syngenta	TCAGATTTTTGCCTATTAATG	GTGCATATTTTGGTTGGAG	CT	58	145
SSR	DM0103	Syngenta	CACCCTCAACTTCTCTTCAC	TACAAACTAATTTATAATGCAGAC	CT	59	196
SSR	DM0104	Syngenta	TCTTGGACACATGGAAGTC	CGAGATGCACATAAACTTTC	AG	58	202
SSR	DM0107	Syngenta	GCTTTTGTTGATTTGTTGG	TGTAGATGAAGTAATTTGTATTTG	TCT	59	242
SSR	DM0108	Syngenta	TAGCTTGAACTTCGTCCTG	GAAGCGTACTCCCTATTGC	AT/GA	59	246
SSR	DM0109	Syngenta	TGAGGATTACGAGAAAAGC	TGAAAATGGAAATTGAAGG	CT	58	249
SSR	DM0114	Syngenta	CCACAAAATCAAAAACCAG	ACAAAACAAGGAACAGTCG	AG	58	278
SSR	DM0122	Syngenta	AAAGTCACGTGTTCCATTG	AATCAAAACAACCCAATCC	AG	59	286
SSR	DM0127	Syngenta	ATCGGTTTTACACTTTTGG	TGTCAAATTCAAGCTCAAC	AG	57	110
SSR	DM0129	Syngenta	AGGGGAGTTTTGGTATTTG	AGGAGGATTTTTGGCTAAG	AG	59	175
SSR	DM0131	Syngenta	TTTACTTCCTGCATTTTCG	AATATTCGACATGGCTGC	AG	59	199
SSR	DM0132	Syngenta	CCCCAGATTTATATCCACC	ACCCACCTTATCCTTTACG	GA	59	165
SSR	DM0135	Syngenta	AAGAAAAGTAACCAATCCAC	AACAAAACCGAACTGATAC	TC	56	263
SSR	DM0137	Syngenta	TAGAACAGAAATGGCGAAG	CGGCATATCAATACAAACC	GAA/GA	59	260
SSR	DM0142	Syngenta	AAGAAAAGGGTGGAGTGAG	ATGTGGAGGAAATTGGAAG	TC	59	301
SSR	DM0144	Syngenta	TTAGCCAACAACAGTTTCC	GAGAAACTTGATACAAAACTCG	AT	59	289
SSR	DM0145	Syngenta	ATCTGAGGTTGAAGCAAAG	GTCGAAGATATTGTCAGGC	GA	53	247
SSR	DM0146	Syngenta	ACAAACACTTTCATCAATCAG	GATTGGAAAGAAGGAAAGAG	CT	53	257
SSR	DM0152	Syngenta	GCAAAATCATAAACTTCCC	TTTGTGGTGTAAATGGTTC	GA	53	102
SSR	DM0154	Syngenta	AGCAAAATCCTACAAGCAG	AAGCAACTTATGCTCCAAG	TA	53	201
SSR	DM0156	Syngenta	ATGAGATGAAATTGAAGGG	CTTCTCCTCTCTTCTTCCC	AG	53	149
SSR	DM0158	Syngenta	AGTAAAATTGATCGTGAAGG	CTACCAGAAATGTCCCAAC	GAA	53	187
SSR	DM0159	Syngenta	TTATTGACGAAATGAGCTG	TTTGTATTTTTGGAAAGGG	CT	53	271
SSR	DM0168	Syngenta	CATTTCATTTCATCACTTCC	GCGGCTGTTAATGATAAAG	CT	54	261
SSR	DM0171	Syngenta	TGAAAAGAATGAAGAAGGG	AGCTGACAACTTCAAAACG	AG	54	300
SSR	DM0173	Syngenta	ATCGTCAGTCACCTTTTTC	AAGGAGGAGTTTGTTGAAG	AT	53	267
SSR	DM0181	Syngenta	CGTTTCTATTTTGGATTGG	TATGGGAGAGAGACAAAGG	GA	53	260
SSR	DM0182	Syngenta	TCGAGACTATGGTGTTGTG	AACATTGGACAAGTGCTTC	GA	54	135
SSR	DM0185	Syngenta	TCTTTGCTGCTTCTTTTTAG	TGATTGCTTCTCCGATATG	AG	54	285
SSR	DM0187	Syngenta	TTTTTAGGTTTCCTTCGAC	CATGGGTAGGTTAGGAATG	CT	53	264
SSR	DM0188	Syngenta	TTTTTAAGCCTTCTCTGTG	ATCAAGTGTCAATGGTTCC	CT	53	118
SSR	DM0189	Syngenta	TTGCGTAAAAACCACTTG	TCCCATCAAAAATTCAAAG	TA	53	296
SSR	DM0190	Syngenta	CCTGAAGAAGATGAGAAGC	AACACACCACCAATCAAAC	TTG	54	183
SSR	DM0192	Syngenta	ACACCATCACCAAACTCTC	TGGGATTTTCCATACCTC	AAGA	53	114
SSR	DM0195	Syngenta	CACTCCAATTTTAGGGATG	CTAAATAGGGCCATGAAAG	TC	53	284
SSR	DM0196	Syngenta	GTCAACTGCGTTACTGTTG	TAGTGCTGAAAGCAATGTC	TC	53	254
SSR	DM0200	Syngenta	AAAGGATGAGCAAATGAAG	GACTTGTATCCAGCTTTGC	TC	53	247
SSR	DM0203	Syngenta	AAGTCGTAAGAACTCGCAC	TAACGGCCTCATAATTTTC	GA	53	159
SSR	DM0205	Syngenta	TCGGAGAGTAACCTCACAC	GAGGGGAAAATAGTAAGGG	AG	54	115
SSR	DM0206	Syngenta	TGTAACACCCCAAAGTTTC	AGGAAGAAGATTGAAATGG	TAT	53	297
SSR	DM0209	Syngenta	TTGATATTTTTGCACTCCC	CAGACTTCTCTCAACTCCG	GA	54	208
SSR	DM0210	Syngenta	GATCAATGACCTGAACCAC	CATCAAATACAAAGCCCTC	GA	53	258
SSR	DM0214	Syngenta	TTCTCCTGAGGTCACATTC	TTTGTTCAAGGGATGCTAC	AG	54	272
SSR	DM0217	Syngenta	TTTTTGGGTGAAGTTTTTC	TTAAAGAAGAAGCAGAGCC	AAG	53	260
SSR	DM0220	Syngenta	GAAGAGGGGTTGGTAGAAG	AAGGGTTTGAGCACATAAG	AG	54	226
SSR	DM0222	Syngenta	GAATGAGAACCCAGATACG	GAAAATCCTTCAAGTTTCG	AG	53	270
SSR	DM0230	Syngenta	TTGGAAGAATTAAGGTTTTTC	AACTCACAATCACCATTACC	AG	53	253
SSR	DM0233	Syngenta	CTACTTTTACCTTCGCCTG	CCTTTTTCTTTTTCCTTTTC	AC	53	252
SSR	DM0237	Syngenta	ATGGAGAATTAAGCAAAGG	GACCCATATTCTTTTGCAC	AT	53	298
SSR	DM0244	Syngenta	CTTATGCTCTTTGGCTTTG	CACTTCAGAACAAAGGGTG	CT	54	176
SSR	DM0248	Syngenta	AGGTAGAGAAGTTGGTGGC	CAAAGAAAATGACGTGGTC	CT	55	348
SSR	DM0250	Syngenta	ATAGGCATAGGCACGTAAC	CAGGCAGTGTGGAAGATAC	AAC	54	341
SSR	DM0251	Syngenta	TCTTCGGTTTTAATTCCTTC	GTTAGAGCGCGTTACATTG	AG	55	276
SSR	DM0252	Syngenta	AACTTCCAAGACTAAAATGG	CGTTTGCTATTGTCAGAGG	GA	55	201
SSR	DM0253	Syngenta	CATTTTGATTGCCAACTTC	TTCACTCGGTTCTCGATAG	TC	55	174
SSR	DM0256	Syngenta	AAATGGAGGCAAAACTCTC	GGTGAGTGGAAATTCAGATG	AG	56	219
SSR	DM0258	Syngenta	TTTTCTTAAAAGGAGACAAGC	ATGAGCAATAAACGCACTC	GA	54	322
SSR	DM0261	Syngenta	TCGAACTTTCCTCCATTAG	CAATGAACACCAAAATTCC	TC	54	328
SSR	DM0262	Syngenta	TTTGGAGATTAAGCAATCG	ATTCCCCATTAAACGACAC	GA	55	192
SSR	DM0263	Syngenta	AAGCCATTGTCCCACAAG	CAGTGGTTCTGTAGCCATC	AG	57	114
SSR	DM0265	Syngenta	CAAAGTTGAAGCGGTTAAG	TTTGCTAACTCTCGGTCTG	AG	54	246
SSR	DM0268	Syngenta	ATATGGAATACCTGCGATG	TACTTCTTCCCGCCAATAC	GA	56	198
SSR	DM0271	Syngenta	GGAATTTGAAAAATGTAGCC	GAAAGGTGAAAAGAAAGGG	GA	54	326
SSR	DM0272	Syngenta	TGATTATTTGCCCTTTAATTTAG	GTTTCAACGTCAACAGAGC	AG	55	228
SSR	DM0273	Syngenta	AGGGGTGCTAGATTTGAAG	GTTCTCCATTGCTGTTCAC	GA	55	125
SSR	DM0275	Syngenta	TCCAAATAACAACCACCC	ATTAGGGGAACATTGGAAG	CT	54	247
SSR	DM0277	Syngenta	GGTCTTTAGGGATTTGGAC	ACCAACCAATTATCTTCCC	AG	54	281
SSR	DM0286	Syngenta	AAGACCCAATTATGATCTCTTC	TTTCTGAATGAAAAATGCC	CT	54	227
SSR	DM0288	Syngenta	TCTCGTGAATTTTAGGTGAG	CTTTTGCTCTGATTTTTGC	AG	54	111
SSR	DM0290	Syngenta	CAAGGGAAAATGAGAAATATG	TATGCAGTGGTTCACAATG	GA	54	302
SSR	DM0293	Syngenta	CAATGGAAAATTCATAGACG	AAAACGATGCAAAAGACTG	GA	54	200
SSR	DM0294	Syngenta	AATTGGACCATTCTTTTCTG	AAGAGGTGGATCAAAGACC	CT	55	338
SSR	DM0295	Syngenta	AGAAATCTTCACCGGAATC	AATACCCTTCACTTCCACC	AG	54	242
SSR	DM0298	Syngenta	GTTCGACGTTTACTCATCC	AGTGAAAGATGGGTGCTTC	CT	55	281
SSR	DM0302	Syngenta	CTTTCCACCAAACCCTAAC	GATTCCAACCCACTAAACC	TC	55	249
SSR	DM0323	Syngenta	AAGGGTTAGCAATGGAGAG	CCCTATCTTCTTCCCTACG	AG	59	260
SSR	DM0339	Syngenta	TAATAAATACGTCCCTGCG	ATACAATGGTCAATGCGAG	AT	58	285
SSR	DM0341	Syngenta	CTTTCTCAGACGAACATGC	TCGAACTTGTTTTCATTCC	CT	58	230
SSR	DM0361	Syngenta	ACCAACAGATGTTCAGACG	GAAAAGGAGTGAAAGGCTC	ATAC	58	187
SSR	DM0362	Syngenta	CGAAGTGTGAAGATCCAAG	ATATCTTGTTTGGTTTCGC	GA	58	327
SSR	DM0365	Syngenta	CTGTTCCTCTTCTGCTTCC	GAGAAAGAAATGGGAATTTG	CT	59	326
SSR	DM0367	Syngenta	GAACACAAATGGAAAGCAC	CATCATTTGACCATCCATC	ATA	58	343
SSR	DM0369	Syngenta	AGAGCTAAAGGAGAGGCAG	AAATAGGGTGAAGAATACGC	AG	58	245
SSR	DM0374	Syngenta	ACTGAGTGACCACCATGAG	TGAAAGGGTTTTCTTTTCC	TC	55	223
SSR	DM0377	Syngenta	GCTCTCAAAATCTTCCTCC	TCACATATAGCGATTTCCC	TC	58	303
SSR	DM0411	Syngenta	TGGAAGAGGTTCCATTTTAC	AAGAACTACAAGGGATGGC	CT	55	348
SSR	DM0417	Syngenta	GCCCATGAAACTAGGAAAC	AAAGGGCAATAATGAAAGG	TAA	56	200
SSR	DM0425	Syngenta	AATTGGTGCTTTGATGAAG	CCAACACCAACAACCTAAC	CT	55	344
SSR	DM0427	Syngenta	GATCTCTGCGCTTGTATTG	ACAGACCCCAAAACCTAAC	CT	58	160
SSR	DM0429	Syngenta	ATAAGCTTTTAGGAACGGG	TTTGAAAGCAAAGGCATAG	AG	55	289
SSR	DM0439	Syngenta	GACATAACCCCTTAAAGTCG	GATATTGAAAGGACAGGTGG	AT	59	171
SSR	DM0448	Syngenta	AGATTTGCTGAAGGATTCG	AGACAACCCTATGAACCAAC	CT	59	219
SSR	DM0454	Syngenta	GCCAATACAAAACTGGTG	TCCGCTTAAACTAAACTCC	CT	56	94
SSR	DM0457	Syngenta	GTCCAGGTGGCACAGTAG	TTTTAATATGGACCCACCC	AAT	56	344
SSR	DM0459	Syngenta	ACTCAGTTTCCTGTACGGTG	GATGGTCAACGTCTATGGG	CT	60	179
SSR	DM0461	Syngenta	GTATCGTCCTGTTTGGTTG	AGTTTCTCAAACATCAGCG	TC	55	193
SSR	DM0463	Syngenta	AGTAATCGGTAAACTAGGAGG	TTTCATTCACCTCTTGTGG	AT	55	275
SSR	DM0464	Syngenta	TCTTTTCCTTTTCCTTTCG	CCGTACGTTTCATTGTTTC	AT	55	318
SSR	DM0468	Syngenta	CCCCTCTTATCTTTTCCTG	CATCAAGAAGTCACGGAAG	AG	55	277
SSR	DM0469	Syngenta	TGAAGCAGAAATTTGATGG	TTCACCGATGATATTTTCAC	CT	55	338
SSR	DM0471	Syngenta	TCCAAACCAAGGTATGAAG	TGCTGATCAAGAAAGAACG	CT	56	338
SSR	DM0473	Syngenta	TTAAAGCAACTCCAACCAC	TTTAGCCACTACATTTGGC	CT	55	261
SSR	DM0474	Syngenta	TAAGGCACCTTTCACTTTG	CCCAACATTATCGAAAAAC	AAAG	58	343
SSR	DM0475	Syngenta	AAATTCTTGAAGCCCTCTC	TTCCAAGGAAACACTTCAG	CT	55	182
SSR	DM0476	Syngenta	AAAATCCCTCCATTGAAAC	AAATTACCTTCGAAATGGG	CT	56	299
SSR	DM0477	Syngenta	TGTGGGAAGAGAACTTTTG	GAAGAAGGGTTTGAATCTTG	AG	55	214
SSR	DM0479	Syngenta	ACACAAAAACATGGAAAGC	GGTTGTGATTAGCTTGGTG	AG	55	284
SSR	DM0487	Syngenta	TTTCCGTTTGGTTAATTTG	AGAAGAATAGAGAAGCGCC	AG	55	201
SSR	DM0488	Syngenta	AGTGTTCTTACTCTTGCCG	ATCTCCGATTAAAACGACC	CT	55	324
SSR	DM0489	Syngenta	AAAGAAAAGGTAGGTGACATTC	CAAAGACAGCACCCACTAC	GA	56	349
SSR	DM0490	Syngenta	TAGCAAACGACAACTAGGC	GTGGAAAAGAGAGGAAAGG	GA	55	322
SSR	DM0497	Syngenta	AACATGATGGACGAATGAC	AATGTGTTGGTAATGTGGG	TC	55	210
SSR	DM0498	Syngenta	ATCGTGAATCGCAAAAAC	ATTTCGCTTATGCAGTTTG	CT	55	349
SSR	DM0499	Syngenta	GACAGATGGAAGCAATCAG	ACATTGATGATGGGTTTTG	CT	55	233
SSR	DM0500	Syngenta	TTTGCTCTCTTTCTTGGTG	TTTGATGTGTTGCAATGTC	CT	55	204
SSR	DM0501	Syngenta	AAAGAATAAGAAACTTACCC	ATAAGGATGAAAAACTTGG	AT/CTTTC	54	240
SSR	DM0503	Syngenta	GTGTGTATGAGATAGGCGG	AGAAAGGATGGAGAACTGG	CT	55	182
SSR	DM0507	Syngenta	TTCATGAAAGGAGACTTGC	ACCCCCAAGGTATACAAAC	CT	55	276
SSR	DM0508	Syngenta	CAACCAAAGTATTGATAAAAG	TCGTCTTGAATCATTAATTG	GA	56	256
SSR	DM0511	Syngenta	TGTTGACTAATACGATTTGAGG	CAACTTCACACAGACATGC	AT	56	346
SSR	DM0512	Syngenta	AAAAGATAATATAAAATGCGAG	AGTGAGGAATTGAAAAGGG	CT	54	323
SSR	DM0515	Syngenta	TAAAGGAACTTTTTGCACG	TCGAACGACGAAGATTAAC	AG	55	305
SSR	DM0517	Syngenta	AAAAAGCCCAAGAGAAGTC	CAAGCCTGTCTGGTTTTC	AG	55	348
SSR	DM0525	Syngenta	TTCCTTTCTTCTTGGGATG	TTTTTGCCTCAAAAGAATC	CT	56	172
SSR	DM0526	Syngenta	CGAAACCTTTTGTCACATC	AGGAATACTTCATCCTTTTCC	CT	55	273
SSR	DM0527	Syngenta	AGAAGGGACTTTGGTAAGC	CATGAATTTGAGTCAACCC	AG	55	322
SSR	DM0528	Syngenta	ATTAAACACAACAGGTGCG	CAATGACCCATGAAGAAAC	GA	55	325
SSR	DM0531	Syngenta	GCAAGAGAATCAACAATCG	AAGGTCAAAGTGGGATTTC	AG	55	222
SSR	DM0533	Syngenta	AAGAAAAATCCTTTCTCGC	TAGCGTTAGATATGGTGGG	AG	55	333
SSR	DM0534	Syngenta	AACTTTTGCACCAACAAAG	TCAATAATATTTCCATGTTTCC	CT	55	346
SSR	DM0535	Syngenta	GGTCAGGCAAGTTGTTTC	CCAAAAATACACCAACCAC	TC	55	350
SSR	DM0536	Syngenta	CCAAATCGAAACAAAAGTC	TGTTAGATTTGTTGCAGGC	AT	56	297
SSR	DM0540	Syngenta	TTGAGGGTGATGAGAAATG	TGAAGAAAATGTGGTGAAAG	CT	55	210
SSR	DM0542	Syngenta	TCTGGGTAATTGACACCC	ATTCGTTTCTTTCTCCTCG	CT	55	344
SSR	DM0543	Syngenta	ATTCTCCCCTGACTTCATC	CAATGGCAATTACTGAACC	CT	55	347
SSR	DM0546	Syngenta	AAACGAAGTGCAAAAAGTG	GCCCCTTTTAATGGAGTAG	AG	55	226
SSR	DM0548	Syngenta	TTTAAAAATCCAGGAAACAG	AAGTTTAGGAGTACGTTTACG	AG	55	321
SSR	DM0550	Syngenta	AGTTAGGGCAACTCTCCTC	TTCTTTCCCTTTGAAATCC	CT	55	156
SSR	DM0551	Syngenta	CTTTCTAGCTAATTCCCGC	TTATCGAGTATTTGGCGAG	CT	55	342
SSR	DM0554	Syngenta	AATGTCGAAATTTGTATGC	TCTTTGTCTTTGGGGCAC	AT	57	283
SSR	DM0555	Syngenta	CACAAGAAAAGTCCGACAC	GCAATTTGTTCTCATTTCG	AG	55	253
SSR	DM0556	Syngenta	TCCCCACTTACAAAGAAAAG	TTGTGAGTCGTTGTCACTG	CT	55	345
SSR	DM0557	Syngenta	AATTCAACATGGTGCTTTG	ACACCCTTAGGTGGTGGG	AG	58	320
SSR	DM0560	Syngenta	CATTTCAATATCCATTGGC	CATACACTTCGAATCAGGG	CT	55	268
SSR	DM0561	Syngenta	AGGTTGGTTACCTGGAGTC	CTCCCTTCCCTAGAACAAC	CT	55	197
SSR	DM0564	Syngenta	GCCATGGTAAGTGACAATC	GAAGGTCATGCAGTATTGG	CT	55	244
SSR	DM0566	Syngenta	ATTGAACTCGAGACACACC	GGAATTTGTTGGGAAAAAC	TC	55	325
SSR	DM0568	Syngenta	CTTGTCAACGTCACTTTCC	GACTTTAGGCCTCTCAACC	AG	55	308
SSR	DM0570	Syngenta	TATCTTCTGGGCTGAGTTG	AAAGGAAACCGGAAGAAC	AG	55	336
SSR	DM0571	Syngenta	GAGTCGACAATTGCATACC	TGAAAATGAGTTGTGAGGG	TC	55	200
SSR	DM0572	Syngenta	ATATTTTGACCCCAATTCC	CCCAAGAGAAAACACAATG	CT	55	332
SSR	DM0574	Syngenta	TTCGAATAAAACACTTGCC	TCGAGTAGGCTGAAATGAG	CT	55	194
SSR	DM0578	Syngenta	GGGCTTAGTACAGCCTACC	GAAGTGGAGTCATCGTTTG	CT	55	339
SSR	DM0579	Syngenta	AACCCTCCATTTGTTTTTC	CCATTGGATCTTGTAATGC	AG	55	205
SSR	DM0580	Syngenta	CCACGAAATCAAAAATCAC	TTTTTCAACTTGCTTCGAC	AG	55	218
SSR	DM0582	Syngenta	ACTGAGGTCTTGAAGGTCC	AAGTCGAAATTGAATGCTG	AG	55	258
SSR	DM0584	Syngenta	CAAAGAAATATGAGAGGATGG	AAGCTCTTCCTTCAACTCC	AC	55	291
SSR	DM0587	Syngenta	GAACTTCATCCTACAACGC	TTTATGCTCCTTTGAGTGC	AG	55	340
SSR	DM0588	Syngenta	AGTACTGGATGGAAGATTGG	GACTCCGATCTCATCTGC	AG	55	344
SSR	DM0589	Syngenta	AGAGAAAGGATTAATGTCGG	TTAGAATGTCGTCAAACCC	AG	55	337
SSR	DM0590	Syngenta	TTCCACGACATAACTACACC	TTTCATGTGTGCTTCTGC	AG	55	232
SSR	DM0591	Syngenta	AAATAATAAATATGGCAACGG	TTGTTTCTTGATAATTGAAGAG	CT	54	284
SSR	DM0596	Syngenta	TAACCTTCCCTTGCATTTC	GTTGTTTTGTTTGGTTTGG	CT	56	153
SSR	DM0597	Syngenta	CATACGTGGCTAAATCTCG	TGTTCCAAGCTAAACATGC	AT	56	295
SSR	DM0601	Syngenta	AAAGCCCCAAATTAATCG	AAATTATCCCGATTTACCG	CT	56	144
SSR	DM0603	Syngenta	AGGTTTTTGCTCTTTTCTTG	TGGTAACAAAGCTCCTCAG	CT	55	186
SSR	DM0605	Syngenta	AGGAGTAAGATCTGGGTGG	TTTCCTACTCCAATTGATCC	AG	55	300
SSR	DM0606	Syngenta	ATATCGGTATTGAGAGGGC	TAGTCAAGCATTGGCTACC	TC	55	336
SSR	DM0610	Syngenta	TTTGCTTTAAATTTGGGTG	GCTTGAAGTTGAATGGATG	CT	55	323
SSR	DM0611	Syngenta	AGAACCCAATTGAAAAACC	GCACCTAAAAAGGTAACCC	AG	55	256
SSR	DM0614	Syngenta	ATGAGTTAGGCTACCGAGC	GTTGGAAGCAGCATAATAAG	CT	55	114
SSR	DM0615	Syngenta	TTTAATGCTCTCAACCCAC	CCAAATGGAAACCACATAG	CT	55	217
SSR	DM0616	Syngenta	AGAAGTGTATTAAGCCTTCG	GTGGAGATTGTGAGTGGAG	AG	54	307
SSR	DM0617	Syngenta	TCCATTTTGATGTTCAACC	AAAAGCATAGGAAAATGGG	AT	55	120
SSR	DM0618	Syngenta	ATATAGCAGCCGAGTGATG	GCGAATCATGTTTACATCC	AGG	55	301
SSR	DM0619	Syngenta	CCATTCTGAAAATTTGTTG	AAGAACAAGTAAATCCAACC	GA	56	129
SSR	DM0620	Syngenta	ATAAGCAGACACGTGGAAG	TCAATGTCGGAAAAAGAAG	TC	55	282
SSR	DM0624	Syngenta	ACAGAGTCCAACGTGAATG	ACAACACATTGACAATCCC	AG	55	346
SSR	DM0632	Syngenta	CACGTAGAAATAACATGAACG	CTTGTCCCTATGCATGTTC	GA	55	268
SSR	DM0634	Syngenta	AGAGTCGGAAATTGAGAGG	TTCCTTCAAGCATCTTTTG	AG	55	163
SSR	DM0635	Syngenta	TTTATGGTTGCAATTAGCC	ATTTGTAGGAGCCAATGTG	TC	55	285
SSR	DM0640	Syngenta	CTGGAGAAGACAACAATGG	TTCATTCCCTATTTTTCCC	AG	55	321
SSR	DM0641	Syngenta	TTTTTGTTTTCCCTTTTCC	CGGATCTAAGAGTGAGGAAG	CT	55	350
SSR	DM0643	Syngenta	GAAATAATCAATCCAACGG	GAAAATCGGTGTACCATTAG	CT/CTTT	58	320
SSR	DM0644	Syngenta	CACTCATTGTAATGCCCTG	TCCACCATACAATATCTTTCC	TA	56	324
SSR	DM0646	Syngenta	AGAGAGAAAAATGGGAAGG	TTTTGTTCATGCTGTTGAG	AG	54	246
SSR	DM0649	Syngenta	TTGTGGGAAATTGAAAAAG	TCTGGTTCTCGTGAGAGAG	AG	55	257
SSR	DM0651	Syngenta	TGTTTTCTTCCCTTAGTGC	TCCTACCACGTCAAAACC	AT	55	345
SSR	DM0652	Syngenta	GGGACAAAATTTCTAAGCC	CATTTGGTCTTGCATTAGG	TC	55	177
SSR	DM0653	Syngenta	CATCAAAATAGACATGCCAC	TACTGACCCAAACACCAAC	CT	55	235
SSR	DM0654	Syngenta	ACATTCACGTAAAGAACGC	AAAAACTGAATTCCGATCC	GA	55	332
SSR	DM0655	Syngenta	AAATGAGAAATCCCTTTCC	TAAATCTCCAATTTGGTCG	CT	55	345
SSR	DM0661	Syngenta	AGTTATTGACTTGAGGACTGC	AGGGAGAAATTGTCTTTGG	TC	55	344
SSR	DM0662	Syngenta	TCAGACGACGGAGATTAAC	TGTCTGATAGGTTTTTCCG	CT	55	349
SSR	DM0663	Syngenta	ACTGAGTGACCACCATGAG	TGAAAGGGTTTTCTTTTCC	TC	55	223
SSR	DM0664	Syngenta	CTGTTGGAGAGTTTTGTGG	TTTTTCAACCGAATTTCAC	AG	55	329
SSR	DM0665	Syngenta	ACACAACACACAGATTTAACC	TGACTTCTCTCATTTTGCC	AG	54	345
SSR	DM0667	Syngenta	CGTTGGTTCGTTACATTTC	TTCTCTTATTTTGCCTCCC	AG	55	154
SSR	DM0672	Syngenta	TGCTCTGAATTTCTGATACG	TTGTCCAAGAAGTAGCGTC	CT	55	234
SSR	DM0673	Syngenta	TCTACGGACCATGTGAATC	TCAAACAAAGTTGAAATTAGG	CT	54	192
SSR	DM0676	Syngenta	ATGTTGTTATGATGCAGGC	TATACGACGGTAGGAGCTG	AG	55	297
SSR	DM0677	Syngenta	TTGAATATGATGAGGGTGC	CAATAAAGCATCCAACCAC	CT	55	280
SSR	DM0681	Syngenta	ATAGTGGATGAGGGAGGAC	AGACACAGGACTAGGACCC	CT	55	188
SSR	DM0682	Syngenta	CATTTCCTTGCATTGTTTC	TCCAGTTGTATTAAAGGCG	AG	55	317
SSR	DM0685	Syngenta	GCAAAATTTAAAAACTCCATAG	AAAAGAATGTACACGGCAG	AG	55	310
SSR	DM0691	Syngenta	ATTGGGAGACGTGAGACTC	GTCGGCTGTCCTCCTTAG	GCC	54	256
SSR	DM0694	Syngenta	CGTGAGGTACACGACAAAC	GACACAAAATGGAATTAAATG	GA	55	342
SSR	DM0695	Syngenta	TAAAGTTGGCAGTGAGGAG	TTTTAATCACCGTCGAAAG	CT	55	299
SSR	DM0701	Syngenta	GATTGACGATGAAAACTGG	GAGTTCCCCTTTAAAAACC	CT	55	138
SSR	DM0702	Syngenta	ATATAAACATAATTGGACTTGC	ATCGATTGTGGATGAATTG	AG	57	215
SSR	DM0705	Syngenta	TTAACATGCCTATGAAGCC	CTCTCCCAAACTTCAAACC	GA	55	237
SSR	DM0706	Syngenta	GAAAGGAAACGAGAAAAGG	TCTATCTTGCAGGCTATGG	AAT	55	347
SSR	DM0707	Syngenta	TCACTTACTGACAGCGAGG	CAGATCTGAAAGAAAACCG	TC	55	151
SSR	DM0709	Syngenta	GCATCGATGTCCTATCAAC	GAAGGAAATTGAGAAAGGG	AG	55	294
SSR	DM0710	Syngenta	GAAATATATAATTAGTCACAAACCAAC	ATCTCCACTTTATCCTCCG	AG	58	277
SSR	DM0711	Syngenta	GGAACTAATAGCCCACCTC	CTGTCTCACAGAATTATGCC	GA	58	260
SSR	DM0712	Syngenta	TTTTTAACATTGAGGGCAG	TTGTTGGAAAAAGCAAGTC	AG	55	211
SSR	DM0713	Syngenta	CGGAGAAAAGGAGAAGGG	GAAGAAGAAATTCGGGAAG	AG	57	289
SSR	DM0719	Syngenta	GAAATCGAAGAAGAAAGGG	ATTTCCGTCTTTTTAACCC	AAG	55	344
SSR	DM0721	Syngenta	AAGAATTTAAAAGCCAAGAAG	ACATTCATGCTAGGCTGTC	AAT	55	206
SSR	DM0731	Syngenta	CTTGGCCCTTGAGTAATTC	TATGGTCTCATCTCATCCG	CT	56	316
SSR	DM0736	Syngenta	CTGATCTCCCTCTCTGTCC	CAATTCCTCTTTCCCTCTC	TTC	55	273
SSR	DM0738	Syngenta	TTTCTCCCTCATATCATCG	TTTCCCGAAAATAATATGC	CT	54	290
SSR	DM0740	Syngenta	AAACAGTGGCCAAATACTG	CTCAAACAAACTCCTCCAC	AG	54	274
SSR	DM0744	Syngenta	CTCAATGAGAAGGAAGTCG	ATCCCTCAAATCTTTAACC	AG	54	292
SSR	DM0746	Syngenta	GCTGGTTATTCTCTTTCCC	TCAATCAAAAGCGATAAGG	CT	55	321
SSR	DM0747	Syngenta	GTATCCGTACGAAATGTGC	AGGTTCATTTTTCCGTTTC	AG	55	300
SSR	DM0749	Syngenta	TTTTTCCCCTAACATCATTC	TTTTCTTTTGTCTTAGCGG	AG	55	324
SSR	DM0752	Syngenta	TTCGGTCAATAGAAACTGC	CCCCATTTCACTGTCTTTC	CT	56	134
SSR	DM0753	Syngenta	CAGATTTGAAAGGAAGTCG	TAACGACGAAGACCAGATG	GA	55	170
SSR	DM0754	Syngenta	GATTTAATTGATAAGGAATGG	GAGATCTGGGAATGAGTTC	CT	53	339
SSR	DM0757	Syngenta	TAGAAAAGCAGCCAACAAC	GCCACTCCTCTAGAACTCC	AG	58	200
SSR	DM0758	Syngenta	TGCTGGCTCATAAAAACTC	ATTGGGGAGATAATCCAAG	TC	55	221
SSR	DM0760	Syngenta	TTCAACAAACCATTCATCC	GTGCAATCAGGACATTTTC	GA	55	213
SSR	DM0762	Syngenta	ACCGCAGATTGGAAATAG	CAAAATCCCTCATGTCAAC	AG	55	115
SSR	DM0763	Syngenta	ATAAGCTTTTAGGAACGGG	TTTGAAAGCAAAGGCATAG	AG	55	289
SSR	DM0765	Syngenta	GCGTCATAGCGTACTTAGC	ATTTGTTTTGCCATTTCTG	AG	55	323
SSR	DM0766	Syngenta	GGAAAAATTCCCTCTCAAG	CTGTGTTGCTTTGCTTCTC	AG	56	347
SSR	DM0767	Syngenta	AAAATCGAAAAATCTTAAGAAATAG	GGCATTACCAAACACAAAC	AG	56	333
SSR	DM0768	Syngenta	AATTTCCGACCCATTTTAC	TGGAGAGGTAGATCATTGC	CT	55	348
SSR	DM0769	Syngenta	AAAATTGAAAGGAGAGAAGAAG	ATCCGACATGAACACTCAC	AG	55	328
SSR	DM0773	Syngenta	AACGGCTCAAAAATAATCC	TTGTTTTAGCGTTAAATAGTG	CT	54	339
SSR	DM0774	Syngenta	AGCACTGTTTTATGCCTTG	CTTTTGGATCCTTCTTTCC	AG	55	273
SSR	DM0780	Syngenta	TATCTCTCGACAGGCAAAG	ACAAAATTGGAAAGGAACC	AG	55	323
SSR	DM0782	Syngenta	GTCGAGAGCCGATTTGAG	CATTCCATTAAATTCGCAC	GA	58	329
SSR	DM0784	Syngenta	TTGAATTATGTCCCCAATG	TATCTTTTTCTTCGCTTCG	AT	55	237
SSR	DM0787	Syngenta	GGAAAGGGAAGGTAAATTG	AGCAGGTTTCTGTACCATC	CT	55	320
SSR	DM0790	Syngenta	AATCCCCATTTCTGATACC	GGAAAGACTTCTTTGAGGG	CT	55	242
SSR	DM0791	Syngenta	AACCCGAAGGATTATTGAG	TACTAATTTCAAGCACCGC	CT	55	272
SSR	DM0792	Syngenta	CTGAAAATGATACGTTCCC	ATATCGATTTAACTGGCCC	CTT	55	252
SSR	DM0794	Syngenta	TCTTCGTTAGAACACAATAAATG	TTCTACCGGAGAACCGGC	AG	58	348
SSR	DM0797	Syngenta	TTTGGATATACTTTCATTTAAAAC	AGAGCGATTGAGGGGTAG	CT	59	218
SSR	DM0798	Syngenta	TGGAGACAGCTCGAACAAG	CATAGCCAACCAAAATCTGA	GAA	61	286
SSR	DM0802	Syngenta	ATATGTTCCAAGGTTTCATC	ATCAAATCAAAGATGCTAAG	CT/AAT	56	268
SSR	DM0803	Syngenta	CCTTTGAAGTGAATGTTTCC	CTCCTTCCATTTAACTTGAAC	CT	59	167
SSR	DM0804	Syngenta	GGAGTCCTTTTGCAACAG	CAAAAACTGATTGTTAACTTAAC	CT/T	57	250
SSR	DM0805	Syngenta	AAACATTGGAACTAAAATGAC	AAAAGATGGAGGTAAAAGG	AT	56	227
SSR	DM0806	Syngenta	ACCAGATGAACATTTAAAACC	TTATCGAGCATCTGTGGAC	GA	58	130
SSR	DM0814	Syngenta	CAGCTGTGATTTCACCAAG	CAAACTCGCCTATGTCTCC	GA	56	156
SSR	DM0818	Syngenta	GTTCCCCTGAACACAAAAG	ATTTTGGAAGAAAAACGGG	CT	56	157
SSR	DM0819	Syngenta	ACCCACTCACTTGATCGTC	TGACGAAACGGAGGTAATC	AG	56	241
SSR	DM0823	Syngenta	CTCAAAGTTTTTCGGTTGC	AGATGGGTGTTGGTTTGAG	CTA	56	208
SSR	DM0825	Syngenta	GACAACGACGAAGGCTAAC	AAACGTTGGTATTGTTGGG	AAT	56	141
SSR	DM0827	Syngenta	TTCTTCAATCGGGTCTCAC	TTGAATTGGGGAATCTTTG	AG	56	202
SSR	DM0830	Syngenta	TGTAGGGCTTGTTGGAAAC	TTCATGACAGCATGCCTAC	CT	56	206
SSR	DM0832	Syngenta	TCCCTCAAATCTTTAACCTTC	TTGGAAGATTTGGGAACAG	AAAG	56	275
SSR	DM0836	Syngenta	CCAATAATCTCAAGGCTCG	GGATGAAAGATAGAGGGGG	TC	56	200
SSR	DM0839	Syngenta	AACACCATCGAGGTAGTGC	GTTAGGGACGAAAGGAAGG	CT	56	234
SSR	DM0845	Syngenta	CCTGCAAAAATTCCATAGC	AAAAGGACACCCACAAAAC	GA	56	142
SSR	DM0854	Syngenta	GCACCCAAAATTGTAATGG	AGAAGGGATCAAAGTTAATATCAC	AAAG	56	124
SSR	DM0856	Syngenta	TCAGAAAATCCCTCCATTG	TCGATGATCCACTTCTTCC	CT	56	171
SSR	DM0867	Syngenta	GAGCAATAGAGACCGTTGG	AAACTCAACCACTCCCCTC	AG	56	168
SSR	DM0869	Syngenta	CCCTTTTAGCTGACGTTTG	GCGAATAATCGCAGTTACC	TC	56	189
SSR	DM0870	Syngenta	TCTAAGGGGCATCATATTG	GTGGCTTATCCGTAGCTTG	CT	56	261
SSR	DM0873	Syngenta	TTGATCGCTTCAATTTCAC	ACTGCTTCCACGTCTGAAC	AG	56	233
SSR	DM0874	Syngenta	TTGGCGAAGTCTATAAGAGC	CACGATCTTTGAATTTGGG	CT	56	121
SSR	DM0876	Syngenta	GAGAGGGAAACGAATAGAATG	GCCTACCCGTGTTCTTTC	AT	56	265
SSR	DM0884	Syngenta	ATCCCATGCAAACAGAATC	CGTTTCAAGTTCGTTACATTC	AG	56	181
SSR	DM0885	Syngenta	ACACTCCGTCAAGATCCC	AACAGAGACGCCATGTACG	AG	56	217
SSR	DM0886	Syngenta	CACCTACAAATAGTTCAACATCC	CTTCCACGTTCTCTCTTCC	AAG	55	203
SSR	DM0890	Syngenta	TTGAGAGGATGGTTTTCTTTC	TTTGTGGTGCAAACTTCTG	CT	56	197
SSR	DM0893	Syngenta	GTCGACAATTGCATACCG	GGGAAGTGATGGAGGAAG	TC	56	180
SSR	DM0894	Syngenta	ACAAAATGGTAATGAAAACTTG	AACAAGAAAGCTACCACGC	AG	54	234
SSR	DM0903	Syngenta	GCTCACTTTGTAGCCTTGC	TTTTACGATGGGGTGAGAG	CT	56	120
SSR	DM0909	Syngenta	CCCCCAAACAAAAATACAC	CTGCCAACAGGTTAGGTTC	CT	56	195
SSR	DM0911	Syngenta	AACGGAAACCATTTTCCTC	GTCTGTTGTGTGTTGGGTG	TC	56	199
SSR	DM0912	Syngenta	AAGGGAGAGGAATCAAACC	ACCACTCCCTCCAACCTAC	AG	56	246
SSR	DM0913	Syngenta	GCTCTGTTATAACCGTAACTGG	ACGTGGCTAAATCTCGTTC	AT	56	192
SSR	DM0919	Syngenta	GAGAGGGAAACGAATAGAATG	TTAAAATACTGTGTTAGCTTTTAG	ATC	56	179
SSR	DM0922	Syngenta	TGGTGTGCTGATTTGAGAG	CTCTGATCCTCACCGTCAC	AG	56	115
SSR	DM0928	Syngenta	CAGATTATCCCCAAGATGG	TTTGCCCAGTCTTTGATTC	CT	56	259
SSR	DM0929	Syngenta	AGTCCACTCCTCCAATAAAAC	GAAATGGCCAACCTTATTG	TA	56	142
SSR	DM0932	Syngenta	CAAATTAAAAGAACGTAGAAATAG	TCCCAAAAACAATAACTCTCC	AAG	53	142
SSR	DM0933	Syngenta	AGTCCACTCCTCCAATAAAAC	GGCCTTTAAATTGCCATAAC	TA	55	142
SSR	DM0934	Syngenta	TGTTAGCTGTACTGCCACG	AAAGTTAAATTTGGTTATGTCCC	AG	56	216
SSR	DM0950	Syngenta	GCTCACTTTGTAGCCTTGC	TTTTACGATGGGGTGAGAG	CT	56	120
SSR	DM0953	Syngenta	GCTCTGTTATAACCGTAACTGG	TTCTTTCTTTTTAAGTGCAAATG	AT	56	251
SSR	DM0958	Syngenta	CCATTTCTGCAGAGACAAAC	CTAGTAATCTCCATCGCCC	CT	55	148
SSR	DM0966	Syngenta	CAAACACGTGGACAGATTG	GCGGATTTAGTGCATTAGG	AT	56	274
SSR	DM0983	Syngenta	ACCGAAGATCATATGGTGG	GTGTACGACATCGGGAGAG	CT	56	269
SSR	DM0984	Syngenta	GCCTTAAGGAAAGAGTTTGG	CTCAGAGCCAGGTTGTAGG	TC	56	161
SSR	DM1017	Syngenta	TTCATGCATTAACCTTCCC	AAAGAGCTTTAAGCGGGTG	AAC	57	198
