# Supplementary material for: A consensus linkage map for molecular markers and Quantitative Trait Loci associated with economically important traits in melon (Cucumis melo L.)
Source: BMC Plant Biol. 2011 Jul 28;11:111. doi: 10.1186/1471-2229-11-111 (PMC3163537; doi:10.1186/1471-2229-11-111)
Supplement: Additional file 3 — Integrated melon map. Excel spreadsheet containing the position of mapped marker on 12 (I-XII) melon linkage groups. [file 1471-2229-11-111-S3.XLSX]

## Sheet: new framework
Linkage Group	Marker	Distance
1	MC216	0
1	SYS_1.01	1
1	CM07	2
1	CMTTCN273	3
1	Z_1650	3
1	CMN07_32	5
1	ECM163	7
1	E35M35_4	7
1	CMAAGN207	8
1	CMAAGN221	9
1	E46M56_17A	10
1	DM0300	12
1	ECM230	13
1	CMATN240	15
1	MC279	16
1	AEST144	19
1	H33M43_19	20
1	E14/M50-F-185.5-P1	23
1	CMBR135	23
1	OPAL8_950	23
1	SYS_1.03	24
1	E46M40_18	24
1	CM22	25
1	CMBR067	26
1	E46M56_9	27
1	E14/M51-F-121.7-P2	27
1	E14/M51-F-120.8-P1	27
1	H33M43_20	28
1	E42M35_3	30
1	OAMG17	30
1	OPAE9_725	30
1	E14/M49-F-378.5-P2	31
1	E14/M49-F-375.0-P1	31
1	OPAP13_950	32
1	E14M48_183	32
1	CMCTN57	34
1	ECM85	34
1	MSF1	34
1	CMCT44DOM	34
1	CU2544	34
1	CM17	35
1	DE1823	35
1	E43M44_14	35
1	CMN53_36	36
1	MC120	36
1	MC265B	37
1	OPAJ3_570	37
1	MC134	37
1	MC133B	37
1	MG1	38
1	E11/M60-F-103.0-P2	38
1	CMN23_44	38
1	E26/M55-F-132.5-P1	38
1	E43M44_10	39
1	E14/M59-F-353.9-P2	39
1	E14/M59-F-355.5-P1	39
1	TJ21	40
1	CMCTN86	40
1	OPK4_831	41
1	E40M34_8	41
1	OAMG16	42
1	DM0699	42
1	CMTCN276	42
1	CMN61_63-1	42
1	ECM60B	42
1	CMATN236	44
1	DM0325	45
1	AEST23	45
1	CM33	45
1	CMGAN92	45
1	AEST1B	46
1	MC85	47
1	CM101A	48
1	CMN04_16	49
1	CMCT505	49
1	OAMG39	50
1	CMN21_42	50
1	OPAB11_500	51
1	DM0675	51
1	CMMS27_1	51
1	OPAU2_830	51
1	E11/M60-F-185.3-P1	52
1	CMCCA145	52
1	TJ3DOM	53
1	MC309	53
1	BC299_1250	54
1	BC413_800	55
1	MC210	55
1	TJ26	55
1	CMCTN53	56
1	MU8572	56
1	CMTAN126	56
1	CMMS4_3	57
1	DE1507	57
1	MC247	57
1	BC318_750	57
1	CMN22_22	57
1	OPAL11_950	57
1	ECM58	58
1	OPAL11_1250	58
1	E14/M54-F-057.0-P2	58
1	ECM60C	59
1	E14/M54-F-282.9-P1	59
1	E14/M54-F-281.7-P2	59
1	MU3752	60
1	OPAP2_820	61
1	OPAV11_650	65
1	SYS_1.09	66
1	H36M42_4	66
1	OPAC11_570	67
1	DM0198	68
1	CSWCT11	68
1	MU8798	69
1	TJ27	69
1	CMN61_14A	73
1	CMCCD	73
1	CMSNP49	75
1	ECM110	75
1	CMCTN124	75
1	E14/M47-F-224.3-P1	77
1	DE1337	79
1	E14/M54-F-090.6-P1	80
1	GCM168	82
1	CMATN131	82
1	CMMS_35_3	82
1	CMBR152	83
1	OAMG18	85
1	CMN07_70	89
1	CMMS22_2	91
1	ECM138	96
1	CMCTN4	99
2	CMBR041	0
2	MC130	1
2	CM93B	2
2	CMGA36	3
2	MC340	5
2	CU160	10
2	CMAGGN188	11
2	CMSNP6	13
2	CM149	13
2	Zym	14
2	OAMG20	18
2	CMHK1	18
2	a	19
2	DE1135	21
2	CM1.41	21
2	CMSUS1	23
2	E14/M47-F-285.4-P2	25
2	CMAGN16	26
2	E13M51_203	28
2	E14/M54-F-190.1-P1	28
2	MC313	29
2	E11/M54-F-422.2-P1	30
2	MG37B	30
2	E14M50_159	31
2	E14/M59-F-107.4-P1	31
2	E26/M47-F-275.8-P2	31
2	E26/M47-F-274.9-P1	31
2	MC206	31
2	AOX3	31
2	ECM61	32
2	MC51	32
2	OAMG21	32
2	CMSNP27	33
2	OPAT15_550	33
2	OPAR11_300	33
2	CMAAGN283	34
2	OPAL9_750	34
2	E11/M48-F-141.3-P2	35
2	E40M34_6	35
2	E26/M47-F-084.8-P1	35
2	E11/M49-F-190.5-P2	36
2	CMN61_35	36
2	CMSUT1	37
2	CMSNP48	37
2	CMMS3_2	38
2	DE1463	38
2	OPAL8_400	38
2	E42M31_19	38
2	CMN08_40	40
2	MC384	40
2	E23/M61-F-466.1-P2	41
2	MC315	41
2	MC295	41
2	MC71	42
2	CM24	42
2	E14/M59-F-141.6-P2	42
2	DE1392	43
2	CMSNP10	43
2	TJ24	43
2	CMAGN68	44
2	SYS_2.02	45
2	CMSNP51	46
2	CMGAN271	46
2	E23/M60-F-087.1-P1	47
2	GCM331	48
2	CMGA108	48
2	ECM71	49
2	CMZDS	49
2	CMCGGN210	49
2	CMN01_15	49
2	CMBR066	50
2	CMGT108	51
2	DE1411	51
2	E11/M49-F-110.6-P1	52
2	E11/M49-F-108.9-P2	52
2	E33M40_3	53
2	MC318	53
2	E26/M54-F-339.2-P2	54
2	OPAI9_250	55
2	J_1500	55
2	E23/M54-F-312.7-P1	56
2	OPAP2_800	56
2	OPAD14_400	57
2	MC269B	57
2	MC273	58
2	E14/M60-F-144.5-P1	59
2	E14/M60-F-143.7-P2	59
2	E43M44_8	60
2	E39M42_20	62
2	E26/M54-F-197.7-P2	65
2	GCM548	67
2	CMCTTN179	69
2	mt_2	71
2	CMGGPR	73
2	CMAGN-180	73
2	OAMG22	77
2	MC248	78
2	E42M51_3	81
2	AEST84	82
2	CMSNP26	82
2	CMGCTN187	83
2	CMN07_65	84
2	MC376	85
2	CMCTTN228	89
2	AE_1200	89
2	MC252-SNP	90
2	CMTAAN27	90
2	CMCT44	94
3	E14/M59-F-144.5-P2	0
3	SYS_3.09	2
3	OAMG4	3
3	E32M56_1	5
3	E14/M59-F-159.9-P1	7
3	H36M45_9	8
3	CU2578	11
3	MG19	11
3	E11/M54-F-163.4-P2	14
3	MC127	14
3	MC235	14
3	E11/M48-F-175.9-P1	17
3	E46M35_13	17
3	MC221	19
3	MC148	20
3	MC209B	20
3	AEST90B	20
3	E23/M55-F-191.9-P1	20
3	CMCTN123	22
3	MU9491	22
3	E35M35_21	24
3	E39M42_30	27
3	GCM190	28
3	CMUGGP	28
3	MU10647	29
3	CSWCT10	29
3	E11/M60-F-206.9-P1	30
3	E23/M61-F-235.1-P1	31
3	E14/M54-F-074.0-P2	31
3	MC53	31
3	E23/M54-F-174.7-P2	32
3	MU9717	32
3	MU6069	32
3	E14/M51-F-426.2-P2	32
3	H36M45_5	33
3	E14/M50-F-095.3-P1	33
3	CMBR026	34
3	MC244	35
3	E14/M61-F-377.4-P1	35
3	E43M44_2	35
3	CMTTTGGN140	36
3	TJ30	36
3	TJ12B	36
3	CMTCN66A	36
3	CMSNP31	37
3	E11/M54-F-139.9-P2	37
3	TJ31	37
3	E23/M54-F-302.0-P1	38
3	MG57	38
3	CM21	38
3	CSWCT29	38
3	CM11	38
3	MC331B	38
3	E14/M61-F-442.2-P2	38
3	CM88A	38
3	MC27	39
3	E14/M48-F-173.4-P1	39
3	CMGA128	40
3	CSWCT03B	40
3	E42M31_32	41
3	CMBR083	41
3	CMBR095	41
3	CMCTN125	42
3	CSWCT16B	42
3	CMBR105	42
3	CMCT170B	43
3	DE1602	43
3	CMTA170A	43
3	MC202	44
3	DE1056	44
3	CMHTR2	44
3	CMBR118	45
3	CMBR100	45
3	CMBR056	45
3	CMBR001	45
3	CMBR018	46
3	MC54	47
3	CMBR023	48
3	CMCTTN175	51
3	CMATN288	54
3	DM0071	58
3	ECM208	60
3	DE1288	61
3	MC296	62
3	CMCTN5	65
3	CMTCN177	66
3	CMN22_85	68
3	MC124	70
3	DM0110	71
3	OAMG6	73
3	OAMG5	74
3	CMTTAN28	74
3	ECM60A	77
3	MC298	78
3	DE1533	78
3	MC215	81
3	ECM205	82
3	MC207B	83
3	ECM125	84
3	TJ10	84
3	MC365	86
3	MC32	86
3	CMN21_04	88
3	CMN01_02	91
3	ECM51	95
4	CSCCT571	0
4	CU6	4
4	CMN_B10	7
4	CMBR154	7
4	MG34A	14
4	MU7667	18
4	OPAI11_600	19
4	E35M35_18	24
4	MC220	25
4	MU10673	28
4	OPM7_750	30
4	E42M31_18	31
4	MU7194	31
4	CMGA127DOM	32
4	MC38	33
4	ECM113	34
4	OPAJ20_831	34
4	BC388_125	35
4	MLF2	37
4	OPR13_400	37
4	E38M43_24	37
4	OPAH14_1200	39
4	CM88B	40
4	ECM137	41
4	OPAV11_900	41
4	MU9621	42
4	CMTCTN40	42
4	CMN21_82	42
4	MC47	43
4	MU10305	43
4	H36M37_18	44
4	MU5360	44
4	CMN21_06	45
4	CMBR130	46
4	CM15	46
4	CMN22_54	46
4	CMBR061	47
4	CMBR089	48
4	CMN05_17	48
4	E32M56_2	48
4	TJ12A	49
4	MC308	50
4	CMN22_16	51
4	CMN21_16	51
4	MU12390	52
4	CM131	52
4	MU6028-3	53
4	CMN05_60	53
4	OPZ18_1375	54
4	CMN08_50	55
4	MU6562-1	58
4	OPG8_400	58
4	GCM336	59
4	ECM53	61
4	MC289	61
4	MC261B	61
4	MG21	61
4	MC307	61
4	AEST132	62
4	MC284	62
4	HSP70	62
4	MC275	62
4	MG37A	63
4	MC339B	63
4	CMAGN79	65
4	CMN21_77	65
4	ECM122	66
4	CMAGN73	67
4	ECM106	67
4	ECM185	67
4	E35M35_19	69
4	CMN21_33	70
4	CMBR094	71
4	CMBR072	71
4	MG18	71
4	CMBR140	71
4	CMBR090	71
4	CMBR104	71
4	MC310	72
4	MC239	73
4	CM122	74
4	E16M54_79	76
4	MC219	77
4	CM115	78
4	MC99A	80
4	CMBR106	80
4	CMTCN6	83
4	CMN05_17-2	84
4	J_800	85
4	CMMS15_4	86
4	E46M40_12	89
4	CMN06_19	89
4	CMTC168	92
4	E39M42_13	95
4	AEST25	95
4	H36M41_3	97
4	MC60	98
4	ECM231	100
4	CMN21_67	102
4	E33M40_11	103
4	CMN23_25	104
4	CMN23_48	105
4	CMTCN44	116
4	CMBR116	119
5	CMMS01_3	0
5	MC33	6
5	CMPSY4	13
5	GATA	15
5	E11/M48-F-311.0-P2	17
5	ECM181	17
5	E26/M47-F-289.3-P2	21
5	E46M56_19	23
5	MC7	23
5	MC233	24
5	MC287	25
5	CMAGN61	26
5	MC88	26
5	MC76	26
5	CMMS2_3	28
5	CMAGN52	29
5	OAMG43	31
5	E46M35_14	32
5	CMSUS3	33
5	CMTCN9	36
5	CMXET6	37
5	OAMG10	37
5	CMATN101	38
5	E11/M54-F-097.2-P2	39
5	CMHK2	41
5	CMAT35	41
5	E38M43_18	42
5	CMCTTN165	42
5	DE1500	44
5	MC256	44
5	E11/M54-F-090.8-P2	44
5	E46M48_11	44
5	CMCTN35	45
5	MC261A	46
5	E14/M60-F-277.0-P2	47
5	E14/M60-F-275.9-P1	47
5	CMPFK1	48
5	E11/M60-F-264.7-P1	49
5	DE1644	50
5	E14/M59-F-188.4-P1	50
5	E38M48_8	51
5	E11/M49-F-339.2-P1	51
5	CMTTCN234	51
5	E14/M50-F-411.0-P1	52
5	H36M37_17	53
5	E11/M49-F-475.0-P1	53
5	E46M48_1	54
5	ECM142	54
5	CMGAN3	56
5	E14/M60-F-123.6-P1	56
5	MC52B	56
5	E14/M54-F-227.1-P1	57
5	MC99B	57
5	E40M51_3	58
5	E14/M51-F-242.5-P1	60
5	MC276	61
5	CMTCN227	61
5	E46M40_20	62
5	E14/M48-F-153.4-P2	62
5	MRGH4	66
5	E26/M55-F-478.6-P1	66
5	E43M44_9	66
5	MRGH63	66
5	E11/M49-F-173.9-P1	67
5	E11/M49-F-172.9-P2	67
5	E26/M47-F-181.9-P2	67
5	E23/M60-F-155.2-P1	68
5	E43M44_7	68
5	E26/M47-F-290.7-P1	69
5	CMTAN139	70
5	CMTAN138	70
5	DM0638	71
5	CMTAAN128	72
5	E46M48_2	72
5	CMCTN2	73
5	CMGAAN144	73
5	E14/M59-F-121.5-P2	74
5	E40M51_2	74
5	E33M40_13	76
5	Vat	77
5	DM0552	78
5	E46M40_15	78
5	E11/M48-F-074.2-P2	80
5	E14/M61-F-115.5-P1	80
5	E14/M48-F-120.6-P2	81
5	E39M42_23	81
5	E11/M49-F-218.7-P1	84
5	E11/M48-F-189.5-P2	85
5	CSWCTT02	86
5	E26/M54-F-296.0-P2	86
5	DM0287	87
5	E23/M60-F-254.9-P2	87
5	E23/M60-F-256.1-P1	87
5	CMGA127	88
5	DE1557	90
5	E11/M54-F-195.4-P1	92
5	E11/M48-F-241.9-P1	93
5	DE1809	94
5	CMTAA166	95
5	CMCTTN173	95
5	E23/M61-F-125.7-P2	96
5	OAMG41	96
5	E23/M55-F-136.6-P2	96
5	CMCATN172	97
5	E14/M47-F-135.1-P2	97
5	E14/M50-F-093.3-P2	98
5	E23/M60-F-325.9-P1	99
5	CMTAAN100	99
5	E14/M54-F-151.7-P2	100
5	E14/M49-F-367.4-P2	101
5	E11/M60-F-063.6-P1	102
5	E14/M49-F-496.6-P1	103
5	E11/M60-F-180.9-P1	104
5	E23/M60-F-194.2-P1	105
5	E11/M54-F-142.0-P1	110
6	CMTCN50	0
6	CSWCT2B	8
6	MC69	13
6	MC207A	22
6	CMTCN66B	28
6	MC268	28
6	CMCTN85	29
6	OPAT1_575	29
6	CMCRTR	31
6	OPC13_950	31
6	MC226	32
6	MU5714	33
6	OPR5_500	33
6	CMSUI	33
6	CMATGATN203	35
6	AEST38	36
6	OPAX6_400	37
6	E14/M50-F-239.5-P1	37
6	E14/M54-F-238.3-P1	37
6	E14/M54-F-241.4-P2	37
6	CMGAAN275	38
6	CMN242	38
6	CMSNP15	38
6	OPV12_700	39
6	E14/M48-F-129.3-P2	40
6	E14/M48-F-234.7-P1	40
6	E14/M51-F-276.4-P2	40
6	E42M31_25	40
6	ECM124	40
6	OPAX16_750	40
6	MC8	41
6	OPS12_1300	41
6	MC339A	41
6	MC236	42
6	MU6242	42
6	CSCT335	43
6	OAMG28	44
6	CMBR002	44
6	CMBR125	44
6	CMUGP	45
6	ECM52	45
6	BC413_750	45
6	OPAH2_1375	46
6	BC641_500	46
6	OPAB11_400	46
6	OPAG15_600	47
6	OPAB11_550	47
6	E14/M59-F-210.7-P1	48
6	E23/M55-F-110.1-P1	48
6	CMTACN113	48
6	E26/M55-F-330.4-P2	49
6	E26/M55-F-331.4-P1	49
6	CMSNP7	49
6	OPU15_564	50
6	OAMG32	51
6	ECM81	51
6	CMN21_37	52
6	MC290	52
6	CMTC123	53
6	MU10474	54
6	BOH_1	54
6	GCM255	55
6	GCM303	55
6	OPR11_700	55
6	CMTCN41	55
6	CU2522	56
6	BC299_650	57
6	MC21	57
6	CMBR009	58
6	MC274	60
6	MG28	60
6	MC251	61
6	OPAI8_800	61
6	O_1250	61
6	ECM169	61
6	MG63	62
6	MC218	62
6	CMN61_14B	64
6	MU10920	64
6	CMMS34_4	65
6	TJ14	68
6	CMN21_87R	71
6	MU7161	71
6	ECM161	72
6	OPO6_1375	73
6	CMBR143	77
6	CMBR139	77
6	CMBR108	77
6	CMBR039	78
6	OPAE2_1250	80
6	MC224	80
6	GCM112	81
6	ECM178	82
6	CMSNP17	88
6	ECM89	88
6	CMN21_80	89
6	ECM132	91
6	GCM209	91
6	GCM446	91
6	MC42	92
6	CMCTN38	94
6	ECM87	98
7	MU8286	0
7	MU5372	7
7	CMCTTN143	12
7	CMSNP50	14
7	SYS_7.02	15
7	CMCTTN174	19
7	DM0228	21
7	MU5009	21
7	DM0309	25
7	ECM50	26
7	GCM181	28
7	MU9010	29
7	MC373	31
7	E46M35_12	32
7	CMAACN216	32
7	ECM79	32
7	DE1099	36
7	CMAGN75	38
7	TJ4	39
7	CM05	40
7	CMMS004	40
7	MC311	41
7	MU12548	41
7	OAMG7	43
7	CM004	44
7	CMMS30_3	44
7	H36M37_15	44
7	MU12313	44
7	OPAD16_1375	45
7	DM0777	46
7	E24M48_133	46
7	OPAE7_350	47
7	OPC10_900	48
7	OPAD16_725	48
7	E19M51_299	48
7	NPR	48
7	MU7520	48
7	DE1406	49
7	ECM182	49
7	OPY51_250	50
7	E19M51_302	50
7	MC44	51
7	E46M56_15	51
7	E14M48_140	52
7	CMTAAN87	52
7	OAMG33	52
7	MU7997	52
7	OAMG8	52
7	CMN04_01	52
7	DM0283	53
7	MU11013	53
7	CMUGE3	55
7	CMATCN184	56
7	CMBR012	56
7	CMBR053	57
7	CMBR092	57
7	CMBR027	57
7	CMTCN30	58
7	E42M35_14	58
7	CMAGN141	58
7	MC253	60
7	ACS2	60
7	CSAT425B	61
7	CM26	61
7	CMCAN90	62
7	CMN21_41	62
7	CMTAN133	62
7	MC317	63
7	CSWCT12	64
7	CMBR021	65
7	CMBR058	65
7	CMBR084	65
7	CMBR052	66
7	CMGAN21	66
7	AB032936	68
7	DE1174	69
7	MU4966	70
7	DM0770	71
7	OPAD15_830	72
7	MU6710	73
7	CM139	73
7	DE1378	73
7	E46M56_17	74
7	E43M44_15	77
7	CMSNP61	77
7	E24M17_91	77
7	E40M56_8	78
7	E18M62_100	79
7	CMSNP22	79
7	ECM204	81
7	PDS	83
7	CMPDS	83
7	CU2527	83
7	CMGA15	86
7	CMSNP24	90
7	MC387	90
7	CMGAN48	91
7	OAMG9	91
7	CMGAAN251	91
7	DE1350	92
7	MC249	93
7	SYS_7.13	93
7	SYS_7.11	93
7	MC217	94
7	DM0024	95
7	MC125	95
7	DE1457	98
7	H36M41_6	99
8	CMN_C05	0
8	CMBR075	0
8	DE1878	0
8	E_1150	1
8	E23/M61-F-153.0-P1	2
8	CMAGN249	7
8	CMCTT144	10
8	MU8591	12
8	CMBR114	14
8	MU3594-3	14
8	CMBR007	15
8	CMBR109	16
8	CMBR064	16
8	CMBR024	16
8	CMBR098	16
8	ECM217	19
8	CMCTN82	21
8	CMBR112	21
8	CMAGN47	22
8	DE1461	22
8	MU4758	22
8	CMHTR1	22
8	CMN22_11	22
8	GCM567	23
8	MU3701	25
8	ECM88	28
8	AEST47	29
8	DM0637	29
8	MC301	30
8	CMBR145	33
8	ECM128	35
8	CMSNP52	36
8	CMTAN199	38
8	CSWCT33	38
8	CSTA050	38
8	CMCTN127	39
8	CSWCT03	40
8	OAMG1	40
8	MC68	41
8	MC319	41
8	CMATN272	42
8	CMATTTN262	44
8	DE1170	45
8	E14/M61-F-436.0-P1	45
8	CMTCCN157	46
8	MU12203	47
8	DE1101	48
8	CMTCN248	50
8	OAMG42	50
8	DM0069	52
8	ACO	54
8	OAMG2	54
8	AF241538	55
8	CMGAAN256	56
8	AOX2	56
8	MU7678	57
8	MC356	57
8	CMN21_25	58
8	MC11B	58
8	CM173	58
8	MC281	59
8	CMCTTN232	60
8	MC329	60
8	CMMS14_1	60
8	E23/M60-F-413.1-P2	60
8	CMSNP41	60
8	MC11A	62
8	CMCATN185	63
8	CMTCCN171	64
8	CMAGGN186	65
8	MC316	65
8	E14/M60-F-450.9-P2	67
8	MC78	67
8	DM0091	68
8	E42M31_39	68
8	OPAT1_550COD	70
8	CM04	72
8	H33M43_21	74
8	E26/M54-F-358.7-P1	74
8	E26/M54-F-357.2-P2	74
8	CSWCT30	77
8	MDR	77
8	CMCTTN181	77
8	CMBR042	78
8	MC77	78
8	CMACC146	79
8	MC352	79
8	E18M58_186	79
8	E14/M48-F-118.4-P1	79
8	MC208	80
8	CMBCYC	80
8	BC6411_250	80
8	MC269A	80
8	E23/M60-F-249.7-P2	80
8	E14/M47-F-088.6-P1	81
8	E14/M48-F-087.5-P2	81
8	CMCTN58	81
8	CMAGN46	81
8	CMSNP3	81
8	CMN22_44	81
8	LYCB	81
8	CMSNP39	81
8	CMNAG2	81
8	CMTTAN28DOM	81
8	DM0467	81
8	E26/M55-F-106.5-P1	82
8	OPF4_850	82
8	CMBR088	82
8	E14/M60-F-262.6-P1	83
8	CMGAN25	83
8	OPAX6_550	83
8	E14/M47-F-374.3-P1	83
8	CMBR068	83
8	GCM241	83
8	CMAG59	83
8	BC526_831	84
8	CMN61_65	84
8	E11/M54-F-251.3-P2	84
8	OPR3_831	84
8	TJ10DOM	84
8	pH	88
8	CMAT141	90
8	DM0289	91
8	E46M48_5	93
8	CMN21_95	93
8	E25M60_209	94
8	E14M49_100	96
8	AEST135A	97
8	E40M34_9	97
8	AEST1A	98
8	CMTTCN222	98
8	CMTTCN163	99
8	OAMG3	100
8	OPAD19_1200	102
8	E42M31_11	103
8	DM0020	104
8	MC138	106
8	CNGAN224	106
8	E42M51_7	107
8	E23/M61-F-591.3-P1	108
8	AEST59	109
8	CMCCTN226	111
8	DM0353	113
8	CMATN56	115
8	DE1614	119
8	CMTCN56	120
8	CMSNP60	123
9	MC52A	0
9	Fom_1	1
9	MRGH21	3
9	E26/M47-F-231.8-P2	11
9	PGD	11
9	MC92	11
9	MC131	12
9	CMTC47	14
9	CMN22_47	14
9	E46M48_16	18
9	CMAIN1	18
9	OAMG36	20
9	E35M35_17	23
9	MC13	25
9	CMATCN192	26
9	CMPGMC	26
9	CMN53_68	26
9	MRGH7	27
9	E14/M48-F-260.9-P2	28
9	ECM150	29
9	E11/M49-F-060.7-P1	29
9	AEST134	30
9	AEST239A	31
9	ECM66	31
9	CM98	33
9	MC203	33
9	MC102	34
9	DE1320	34
9	E14/M54-F-145.9-P1	35
9	MC31	36
9	CMSUS2	36
9	E46M48_7	36
9	CMTATTCN260	37
9	DE1232	37
9	CMSNP55	37
9	P_1350	38
9	CMN04_19	38
9	CMSNP54	39
9	DM0030	42
9	ECM56	42
9	E11/M48-F-155.7-P2	43
9	CM91	43
9	PSI_21-D01	43
9	E39M42_9	44
9	DM0431	44
9	U_710	47
9	MC79	48
9	E35M35_10	48
9	wf	49
9	MC325	51
9	CMAIN2	52
9	ECM180	52
9	B_1800	54
9	CMTCN1	59
9	DM0545	59
9	DM0130	60
9	CMUGE2	60
9	OPK4_564	60
9	DE1820	61
9	CMCTTN166	62
9	CMCTN7	62
9	CMN53_72A	65
9	CMCCTTTN217	65
9	H36M42_12	67
9	MC237	71
9	MC14	72
9	CMATN22	73
9	SYS_9.03	73
9	MC348	75
9	CMAGN55	75
9	CMUGE1	76
9	CMMS35_5	78
9	DM0231	81
9	DM0456	84
10	CMNIN2	0
10	CMCTN19	6
10	DE1887	8
10	CMBR115	8
10	CSWCT01	9
10	CMCTN116	9
10	CMAGN134	10
10	ECM78	11
10	CM93A	12
10	CMN08_79	12
10	CMSNP35	13
10	CSWCT22A	13
10	CMGAAN233	14
10	MC17	14
10	CMAAAAGN178	14
10	MC103A	14
10	AEST9	15
10	MC39	15
10	AEST29	15
10	MC103B	15
10	AEST139	16
10	CMAAG2	16
10	H36M45_15	18
10	DE1868	19
10	MC149	19
10	MU5035	19
10	CMN22_05	20
10	E46M35_11	21
10	DE1495	22
10	CMTAN284	22
10	OPS12_570	23
10	MU4512	23
10	CMTCN196	26
10	MU7351-2	26
10	CMTCN67	26
10	CMBR055	27
10	MU6549	28
10	CMMS34_10	28
10	OPAP13_575	29
10	CM38	29
10	ECM228	29
10	CMTCN214	30
10	CMGA172	30
10	E26M48_264	31
10	CMN4_09	32
10	E26/M47-F-166.4-P1	32
10	E26M48_265	32
10	E26/M54-F-115.6-P1	33
10	E26/M54-F-115.0-P2	33
10	CMTCAN193	35
10	MC225	36
10	CMCTT144DOM	40
10	E26/M54-F-249.0-P2	41
10	E26/M54-F-245.9-P1	42
10	OPW16_800	42
10	CUS	43
10	O_330	43
10	AEST135B	44
10	E14/M61-F-181.7-P2	44
10	E14/M61-F-182.6-P1	44
10	MC133A	44
10	MC136	45
10	CU2557	46
10	E40M34_10	47
10	CMTCN65	47
10	CMTCN8	47
10	E46M40_9	49
10	CMCTN65	52
10	MU3494	52
10	CMCT134B	52
10	CMSNP8	54
10	MU4335	54
10	CMGA165	54
10	E14/M48-F-083.4-P1	55
10	CMTA134A	55
10	E14/M61-F-118.9-P1	56
10	MC22B	56
10	CMTC134	56
10	CMN05_69-1	56
10	E11/M60-F-389.6-P1	56
10	E14/M54-F-091.1-P2	57
10	E14/M50-F-447.0-P2	57
10	E14/M50-F-157.8-P1	58
10	E14/M60-F-348.2-P1	58
10	CMBR105B	60
10	E11/M54-F-340.4-P2	60
10	E23/M60-F-308.5-P1	61
10	CM_9B	62
10	E14/M61-F-123.3-P1	73
11	L_780	0
11	MLF1	2
11	MC337	2
11	AE_1400	3
11	MC146	3
11	MC326	4
11	CMTCN62	5
11	CM220	7
11	MC388	8
11	TJ33	8
11	MU5176	9
11	CMCT160A	10
11	OPAC8_700	11
11	ZEP	12
11	MU3349	13
11	OPAR1_700	14
11	ECM183	15
11	OPAO7_600	15
11	Fom_2	16
11	SSR138	16
11	SYS_11.04	17
11	TJ22	18
11	SSR154	18
11	E42M31_31	20
11	MU9044	20
11	CMSNP1	20
11	CMSNP62	21
11	OPAA10_1000	21
11	ICL	22
11	OAMG30	22
11	MG23	23
11	MU12403-1	23
11	MS	23
11	CMAAGN230	24
11	OPO61_584	24
11	OPAL9_1200	24
11	CMN04_10	25
11	CMSNP46	26
11	OPAB4_650	26
11	CMSUT6	26
11	CMGAN12	26
11	OPY5_831	27
11	MC277	27
11	MC331A	28
11	MC375	28
11	E46M48_13	28
11	CS-EST346	28
11	MC264	29
11	CMAGAN268	29
11	OPK3_550	30
11	CS52	30
11	CMBR003	31
11	E19M47_74	31
11	s-2	31
11	E35M35_1	32
11	OAMG31	33
11	CMN06_66	33
11	DM0569	33
11	CMAGN45	34
11	SYS_11.06	35
11	ECM147	35
11	CMBR132	35
11	CMN04_03	36
11	MC63	36
11	SSR280-214	37
11	MU3610	37
11	CMATTN29	37
11	CMCTN135	37
11	SSR295-280	37
11	CSWCT18B	38
11	MC255A	39
11	AEST239B	39
11	OPAE3_600	39
11	MU12403-2	39
11	OPI11_500	39
11	SSR312-155	40
11	SSR312-330	40
11	CMN04_35	40
11	DM0502	41
11	MU3815	42
11	OPAY16_400	42
11	SSR190	42
11	DM0331	42
11	CMN62_11	42
11	OPP8_564	43
11	MC234	44
11	MC20	44
11	H33M43_2	45
11	MC231	46
11	CU491	46
11	CMN01_74	46
11	MU5759	47
11	MU10512	47
11	A_650	49
11	MU5001	51
11	OAMG11	51
11	CMBR093	52
11	CMBR049	52
11	CMSNP36	52
11	CMATN121	53
11	MU7242	53
11	CMATN89	53
11	DE1074	54
11	CMGAN51	55
11	CMBR071	55
11	CMBR082	56
11	MC40	56
11	CMCACN291	56
11	E26/M55-F-229.4-P2	56
11	MC107	57
11	MC16	58
11	MC118	58
11	MC82	58
11	ECM164	59
11	E26/M47-F-429.0-P2	59
11	CMCTTN205	60
11	CMTTCN88	60
11	MC291	60
11	ACS1	61
11	CMGA104	61
11	MC349	62
11	TJ23	62
11	AB032935	63
11	AB025906	64
11	DM0229	64
11	MG34B	65
11	OAMG12	66
11	MC93	66
11	CMAAAGN148	70
11	MC278	79
11	MC265A	80
12	CMTCN34	0
12	L_1850	1
12	CMN21_29	5
12	DE1917	5
12	CMAAGN255	9
12	OPAG15_570	10
12	E14/M51-F-106.8-P1	10
12	OPR01_500	11
12	MC97	11
12	E23/M55-F-205.0-P2	12
12	DE1299	14
12	MC123	14
12	CMBR034	14
12	CMN62_08B	14
12	MC132	14
12	CMN22_45	15
12	CMN61_44	15
12	E23/M54-F-355.8-P2	16
12	D08	17
12	BC469_700	17
12	E14/M54-F-408.5-P1	17
12	MU4226	18
12	CS41	18
12	CMN21_55	19
12	E14/M54-F-430.0-P2	19
12	OPAM14_1380	20
12	GCM206	20
12	OAMG14	21
12	OPAL9_1100	21
12	OAMG13	22
12	CMMS35_4	22
12	OPD08A_400	22
12	ECM105	22
12	p	23
12	MC255B	23
12	MC50	23
12	SYS_12.06	23
12	MU6826	24
12	CSWGAT01	24
12	E24M60_285	25
12	MC320	27
12	Nsv	27
12	5A6U	27
12	MU11417	28
12	CMCCAN190	30
12	CM39B	32
12	CU2484	32
12	E11/M49-F-282.7-P2	33
12	OPAD14_500	34
12	MU6247	35
12	CMBR099	36
12	CMN62_03	38
12	CMN09_76	38
12	CM39A	39
12	MC330	40
12	OPAB4_1375COD	41
12	TJ29	41
12	DE1851	41
12	CMBR111	42
12	MU7191	45
12	E13M51_139	46
12	E42M31_30	46
12	E13M51_141	48
12	OAMG26	49
12	DM0191	50
12	CMTCN14	51
12	CMN07_54	51
12	CMN01_54	51
12	CMBR150	52
12	MC286	53
12	CSWTA05	53
12	CSAT425A	53
12	E24M17_289	54
12	E24M17_299	55
12	OPAC11_1350	56
12	OAMG27	57
12	DE1957	59
12	CMCTTN259	61
12	CMBR097	61
12	CMBR040	61
12	CMBR077	61
12	CMBR051	61
12	CMGCAN278	63
12	CMSNP33	67
12	CMN08_22	68
12	CMBR014	70
12	DE1610	71
12	CMGAN80	72
12	CMAGN32	73
12	CMAGN33	73
12	E14/M51-F-197.2-P1	74
12	DE1560	75
12	CMGAN24	76
