# Supplementary material for: A consensus linkage map for molecular markers and Quantitative Trait Loci associated with economically important traits in melon (Cucumis melo L.)
Source: BMC Plant Biol. 2011 Jul 28;11:111. doi: 10.1186/1471-2229-11-111 (PMC3163537; doi:10.1186/1471-2229-11-111)
Supplement: Additional file 4 — Consensus vocabulary for the traits positioned on the melon integrated map. Excel spreadsheet containing consensus definitions for the traits used in the different QTL mapping experiments. [file 1471-2229-11-111-S4.XLS]

## Sheet: Hoja1
Trait	Description	Abb.
Ripening rate	Days from pollination to harvest	RR
Early yield	Days from transplanting to the development of the first mature fruit	Eay
Fruit Weight	Average weight of single fruit	FW
Fruit Shape	Ratio maximum length/maximum diameter	FS
	Seven categories: round, round-flattened, oblate, oblong, pyriform, elliptical, and elongate
Fruit diameter	Maximum ecuatorial diameter	FD
Fruit Length	Length from the stem-end to blossom-end of the fruit	FL
Fruit Convexity	Ratio between the distance from distal extreme of the fruit to the position of the maximum diameter divided by total FL	FCONV
Ovary Shape	Same for ovary	OVS
Soluble Solid Content	Fruit flesh soluble solid concentration as ºBrix	SSC
Fruit number	Total number of fruit per plant at harvest	FN
Fruit Yield	Total weight of fruit at harvest	FY
Primary branch number	Number of branches of more than 12.5 cM in length below the fourth node at 30-45 days after transplanting or sowing	PB
Percentage of mature fruit	Number of mature fruit in a plot at the time of harvest divided by the total number of fruit in that plot, and then multiply by 100	PMF
Flesh firmmes	Breaking force of flesh or pressure to compress (kg/cm) tissue using a pentrometer	FF
Seed cell diameter	Diameter of the cavity of which the seeds are housed	SCD
Fruit Flesh proportion	Maximum diameter less cavity diameter and divided by maximum diameter	FFP
Percent netting	Based on the visual inspection of 10 mature fruits (i.e. full slip) / plots	PN
βeta-carotene	Quantity of β-carotene in mature fruits (i.e. full-slip) by HPLC	β-car
	Quantity of β-carotene in mesocarp (M) and endocarp (E) tissues of mature fruits (i.e. full-slip) by HPLC	β-carM and β-carE
Ethylene production	Ethylene fruit emision measures by gas chromatography	ETH
Powdery mildew resistance	Resistance to powdery mildew race pxA and pxB	PM
Aphis gossypii tolerance	Abscense of leaf curling following aphid infestation	Ag
External Color	Any Change in the external color of the fruits, regardles the color	ECOL
Flesh Color	Generally speaking, any change in the color of the flesh, regardless the color (green, white, orange)	FCOL
Ring sugar content	Fruit ring soluble solid concentration as ºBrix	RSC
Leaf Area	Average area of a leaf above set-flower	LA
Total losses	Unmarketable fruit that were affected by moderate to severe disorders or by any symptom of decay	TL
Over ripening	Fruit with symptoms of over-maturity, both external and internal	OVR
Finger texture	Flesh softening surrounding the seed cavity	FT
Water -soaking	Fruit with a translucent aspect and dark-brown color	WSD
Flesh browing	The disorder was located a few millimeters below the skin and extended up to 75% of the cross section of the flesh	FB
Fusarium rot	Susceptibility to Fusarium rot	FUS
Stemphylium rot	Susceptibility to stemphhylium rot	ST
Fruit flavor	Flavor after storage	FLV
Necrosis	Necrosis of the placental tissue	NEC
Vine weight	Weight of the vine of a plant after cutting	VW
Primary root length	Length of the primary root in centimeters	PRL
Average diameter of the primary root	Diameter of the root in millimeters	PAD
Secondary root density	Ratio between the number of lateral secondary root emereging from the primary root and the lenght of the primary root	SRDe
Average lenght of secondary roots	Ratio between the sum of the length of all laterall roots and the number of lateral roots	ALSR
Skin netting	Visually evaluated with a scale based on digital pictures	SN
Skin thickness	Measured with a digital caliper and included the nonedible portion of the fruit	STH
Dry matter	Calculated by subjecting 50-100g of frozen flesh cylinders in percentage	DM
pH	PH of flesh fruit extract measured with a pH meter	pH
Titratable acidity	Measured from melon juice with an automatic tritator	TA
3-hydroxy-2,4,4-trimethylpentyl 2-methylpropanoate	Analyzed by gas chromatography-mass spectrometry	PRO
Octanal	Analyzed by gas chromatography-mass spectrometry	OCT
Glucose	Concentration in fruit flesh extract analyzed by HPLC	GLU
Fructose	Concentration in fruit flesh extract analyzed by HPLC	FRU
Sucrose	Concentration in fruit flesh extract analyzed by HPLC	SUC
Total sugars	Concentration in fruit flesh extract analyzed with a refractometer	TSUG
Succinic	Concentration in fruit flesh extract analyzed by HPLC	SUCC
Sourness	Hedonic test discriminating between insipid or acid	SOUR
Bitterness	Hedonic test discriminating between unacceptable or very good	BITTE
Sweetness	Hedonic test discriminating between insipid or sweet	SWEET
Cucumber mosaic virus	Resistance to Cucumber mosaic virus strain P9 and P104.82	CMV
Net cover	Percentage of fruit covered by netting	NTC
Net density	The density of the net itself	NTD
Stripes	Striped epicarp.	STR
Sutures	Presence of vein tracts on the fruit	SUT
Softness	Softness of the whole fruit, including rind, measured by penatometer	WFF
Total carotenoids	Total carotenoids in the fruit flesh analyzed by spectrophotometer	CAR
Phytoene	Phytoene content in the fruit flesh analyzed by HPLC	PHY
α-carotene	α-carotene content in the fruit flesh analyzed by HPLC	αCR
Lutein	Lutein content in the fruit flesh analyzed by HPLC	LUT
Pentamerous	Three or five carples in the fruit placenta	p
Resistance to Fusarium races 0 and 2		Fom_1
Resistance to Fusarium races 0 and 1		Fom_2
Monoecious	Monoecious or andromonoecious female flower	a
Spots on the rind		mt_2
Melon necrotic spot virus	Resisistance to Melon nerotic spot virus	Nsv
Sutures	Sutures on the rind	s-2
Virus aphid transmision	Resistance to virus aphid transmission	Vat
White flesh	Control white/orange flesh color	wf
Zucchini Yellow Mosaic Virus	Resistance to Zucchini Yellow Mosaic Virus	Zym
Aphis gossypii Antixenosis	Resistance to Aphis gossypii by non-acceptance	AgA
Aphis gossypii Antibiosis	Resistance to Aphis gossypii by reduction of the biotic potential	AgC
Bemisia tabaci resistance	Resistance do Bemisia tabaci biotype B	BtB
