# Supplementary material for: A consensus linkage map for molecular markers and Quantitative Trait Loci associated with economically important traits in melon (Cucumis melo L.)
Source: BMC Plant Biol. 2011 Jul 28;11:111. doi: 10.1186/1471-2229-11-111 (PMC3163537; doi:10.1186/1471-2229-11-111)
Supplement: Additional file 5 — Quantitative Trait Loci (QTL) located on the melon integrated map. Excel spread sheet containing the definition of the QTL located on the melon integrated map. QTL are designated according to the following rules: the first letters are the trait abbreviation, followed by a "Q", then a letter indicating the reference followed by a digit representing the LG to where the QTL maps, and the last digit distinguishes different QTL from the same publication in the same LG. The last column indicates molecular markers from the integrated map that flank the mapped QTL. [file 1471-2229-11-111-S5.XLS]

## Sheet: by experiment
Trait	Publication/experiment ID	Published QTL name	QTL ID	LG	Map	Marker1	Marker2
ALSR	E	alsr3.5	ALSRQE3.5	3	Piel de Sapo x PI161375 NIL	CMTA170A	TJ10
ALSR	E	alsr6.2	ALSRQE6.2	6	Piel de Sapo x PI161375 NIL	CSWCT2B	MC69
ALSR	E	alsr6.6	ALSRQE6.6	6	Piel de Sapo x PI161375 NIL	MC224	CMCTN38
BITTE	H	3.5	BITTEQH3.5	3	Piel de Sapo x PI161375 NIL	CMTA170A	TJ10
BITTE	H	5.3	BITTEQH5.3	5	Piel de Sapo x PI161375 NIL	CMGAN3	CMTAA166
BITTE	H	8.2	BITTEQH8.2	8	Piel de Sapo x PI161375 NIL	MC329	CMAG59
BITTE	H	11.2	BITTEQH11.2	11	Piel de Sapo x PI161375 NIL	CMCT160a	CMGA104
CAR	N	car6.1	CARQN6.1	6	PI414723 x Dulce RIL	CMTACN113	CMN61_14
CAR	N	car8.1	CARQN8.1	8	PI414723 x Dulce RIL	CMTTCN163	CMCCTN226
CMV	O	12.1	CMVQO12.1	12	Piel de Sapo x PI161375 NIL	CMN61_44	CMN21_55
DM	F	2.3	DMQF2.3	2	Piel de Sapo x PI161375 NIL	CMGA108	MC252-SNP
DM	F	3.3	DMQF3.3	3	Piel de Sapo x PI161375 NIL	CSWCT10	TJ31
DM	F	5.2	DMQF5.2	5	Piel de Sapo x PI161375 NIL	CMAGN61	CMGAN3
DM	F	6.4	DMQF6.4	6	Piel de Sapo x PI161375 NIL	CSWCT2B	CMCTN38
DM	F	8.2	DMQF8.2	8	Piel de Sapo x PI161375 NIL	MC68	CMACC146
DM	F	10.2	DMQF10.2	10	Piel de Sapo x PI161375 NIL	CMCTN19	CMTCN8
DM	F	12.1	DMQF12.1	12	Piel de Sapo x PI161375 NIL	CSWGAT01	CSAT425A
Eay	L	FM.2.1	EayQL2.1	2	Q 3-2-2 x Top Mark; F3 fam.	CMN07_65	MC252-SNP
Eay	L	FM.6.1	EayQL6.1	6	Q 3-2-2 x Top Mark; F3 fam.	CMTCN41	CMBR125
Eay	L	FM.11.1	EayQL11.1	11	Q 3-2-2 x Top Mark; F3 fam.	TJ23	CMBR003
ECOL	A	ecol3.1	ECOLQA7.1	7	Piel de Sapo x PI161375 DHL	MC253	MC253
ECOL	A	ecol7.1	ECOLQA9.1	9	Piel de Sapo x PI161375 DHL	MC31	MC31
ECOL	A	ecol9.1	ECOLQA10.1	10	Piel de Sapo x PI161375 DHL	MC17	MC17
ECOL	A	ecol10.1	ECOLQA4.1	4	Piel de Sapo x PI161375 DHL	CM131	CM131
ECOL	C	3.5	ECOLQC3.5	3	Piel de Sapo x PI161375 NIL	CSWCT10	TJ10
ECOL	C	7.2	ECOLQC7.2	7	Piel de Sapo x PI161375 NIL	CMTCN30	CMGA15
ECOL	C	8.3	ECOLQC8.3	8	Piel de Sapo x PI161375 NIL	CMACC146	CMTCN56
ECOL	C	10.2	ECOLQC10.2	10	Piel de Sapo x PI161375 NIL	CMCTN19	CMTCN8
ETH	B	eth3.5	ETHQB3.5	3	Piel de Sapo x PI161375 NIL	CMGA128	TJ10
FB	D	fb6.4	FBQD6.4	6	Piel de Sapo x PI161375 NIL	CSWCT2B	CMCTN38
FCOL	N	flc2.1	FCOLQN2.1	2	PI414723 x Dulce RIL	CMGA36	MC130
FCOL	N	flc6.1	FCOLQN6.1	6	PI414723 x Dulce RIL	CmUGP	CMN61_14
FCOL	N	flc8.1	FCOLQN8.1	8	PI414723 x Dulce RIL	CNGAN224	CMCCTN226
FCOL	A	gfc1.1	FCOLQA8.1	8	Piel de Sapo x PI161375 DHL	MC138	MC138
FCOL	A	ofc2.1	FCOLQA3.1	3	Piel de Sapo x PI161375 DHL	CMGA128	CMGA128
FCOL	A	ofc3.1	FCOLQA7.1	7	Piel de Sapo x PI161375 DHL	CMGA15	CMGA15
FCOL	A	ofc12.1	FCOLQA6.1	6	Piel de Sapo x PI161375 DHL	MC21	MC21
FCOL	C	1.3	FCOLQC1.3	1	Piel de Sapo x PI161375 NIL	CMCTN86	CSWCT11
FCOL	C	3.5	FCOLQC3.5	3	Piel de Sapo x PI161375 NIL	CSWCT10	TJ10
FCOL	C	3.1	FCOLQC7.1	3	Piel de Sapo x PI161375 NIL	CMTCN30	CMGA15
FCOL	C	8.3	FCOLQC8.3	8	Piel de Sapo x PI161375 NIL	MC329	CMTCN56
FCONV	F	4.3	FCONVQF4.3	4	Piel de Sapo x PI161375 NIL	TJ12a	CMAGN79
FCONV	F	5.3	FCONVQF5.3	5	Piel de Sapo x PI161375 NIL	CMGAN3	CMTAA166
FCONV	F	6.4	FCONVQF6.4	6	Piel de Sapo x PI161375 NIL	CSWCT2B	CMCTN38
FCONV	F	7.4	FCONVQF7.4	7	Piel de Sapo x PI161375 NIL	CMGAN21	CMGA15
FCONV	F	8.3	FCONVQF8.3	8	Piel de Sapo x PI161375 NIL	MC329	CMAG59
FCONV	F	9.1	FCONVQF9.1	9	Piel de Sapo x PI161375 NIL	cmtc47	CMATN22
FCONV	F	11.2	FCONVQF11.2	11	Piel de Sapo x PI161375 NIL	CMCT160a	CMGA104
FD	I	fw3.7	FDQI1.1	1	USDA 864-1 x Top Mark; RIL	OPAV11_650	OPAC11_570
FD	I	fw8.11	FDQI2.1	2	USDA 864-1 x Top Mark; RIL	E13M51_203	TJ24
FD	I	fw8.12	FDQI2.2	2	USDA 864-1 x Top Mark; RIL	CU160	OPAL9_750
FD	I	fw2.4	FDQI6.1	6	USDA 864-1 x Top Mark; RIL	OPC13_950	OPAE2_1250
FD	I	fw2.5	FDQI6.2	6	USDA 864-1 x Top Mark; RIL	OPAG15_600	OPAX6_400
FD	I	fw2.6	FDQI6.3	6	USDA 864-1 x Top Mark; RIL	OPAI8_800	OPS12_1300
FD	I	fw1.3	FDQI8.1	8	USDA 864-1 x Top Mark; RIL	OPR3_831	CMN21_95
FD	I	fw5.8	FDQI10.1	10	USDA 864-1 x Top Mark; RIL	CMGA172	CMCTT144dom
FD	I	fw5.9	FDQI10.2	10	USDA 864-1 x Top Mark; RIL	CSWCT22A	OPAP13_575
FD	I	fw1.1	FDQI11.1	11	USDA 864-1 x Top Mark; RIL	OPK3_550	OPI11_500
FD	I	fw6.10	FDQI12.1	12	USDA 864-1 x Top Mark; RIL	OPAG15_570	OPAB4_1375cod
FD	J	fd1.1	FDQJ1.1	1	USDA 864-1 x Top Mark; RIL	OPK4_831	CMCT505
FD	J	fd2.2	FDQJ2.1	2	USDA 864-1 x Top Mark; RIL	OPAP2_800	OPAI9_250
FD	J	fd2.3	FDQJ2.2	2	USDA 864-1 x Top Mark; RIL	CU160	OPAL9_750
FD	J	fd6.4	FDQJ6.1	6	USDA 864-1 x Top Mark; RIL	OPAH2_1375	OPC13_950
FD	J	fd11.6	FDQJ11.1	11	USDA 864-1 x Top Mark; RIL	CMATN89	TJ23
FD	N	fwi6.1	FDQN6.1	6	PI414723 x Dulce RIL	TJ14	GCM112
FD	N	fwi7.1	FDQN7.1	7	PI414723 x Dulce RIL	CMAGN75	ECM182
FD	X	fd1.1	FDQX11.1	11	K7-1 x K7-2 RIL	CMN01_74	CU491
FD	X	fd1.2	FDQX11.2	11	K7-1 x K7-2 RIL	CMGAN51	CMN06_66
FF	B	ff2.2	FFQB2.2	2	Piel de Sapo x PI161375 NIL	CMGA36	MC206
FF	B	ff3.5	FFQB3.5	3	Piel de Sapo x PI161375 NIL	CMGA128	TJ10
FF	B	ff8.2	FFQB8.2	8	Piel de Sapo x PI161375 NIL	MC68	CMACC146
FF	B	ff8.4	FFQB8.4	8	Piel de Sapo x PI161375 NIL	CMAT141	CMTCN56
FF	B	ff10.2	FFQB10.2	10	Piel de Sapo x PI161375 NIL	CMCTN19	CMTCN8
FF	J	mplg7.5	FFQJ4.1	4	USDA 864-1 x Top Mark; RIL	OPAH14_1200	OPG8_400
FF	J	mp6.1	FFQJ6.1	6	USDA 864-1 x Top Mark; RIL	OPO6_1375	OPAI8_800
FF	J	mp7.2	FFQJ7.1	7	USDA 864-1 x Top Mark; RIL	CMGA15	E18M62_100
FF	J	mp10.3	FFQJ10.1	10	USDA 864-1 x Top Mark; RIL	E26M48_265	CMCTT144dom
FF	J	mp12.4	FFQJ12.1	12	USDA 864-1 x Top Mark; RIL	E24M17_289	OPAC11_1350
FFP	F	1.3	FFPQF1.3	1	Piel de Sapo x PI161375 NIL	CMCCA145	CMCTN4
FFP	F	2.3	FFPQF2.3	2	Piel de Sapo x PI161375 NIL	CMGA108	MC252-SNP
FFP	F	3.3	FFPQF3.3	3	Piel de Sapo x PI161375 NIL	CSWCT10	TJ31
FFP	F	4.1	FFPQF4.1	4	Piel de Sapo x PI161375 NIL	CSCCT571	TJ12a
FFP	F	5.2	FFPQF5.2	5	Piel de Sapo x PI161375 NIL	CMAGN61	CMGAN3
FFP	F	6.4	FFPQF6.4	6	Piel de Sapo x PI161375 NIL	CSWCT2B	CMCTN38
FFP	F	7.2	FFPQF7.2	7	Piel de Sapo x PI161375 NIL	CMTCN30	CMGA15
FFP	F	8.1	FFPQF8.1	8	Piel de Sapo x PI161375 NIL	ECM88	MC68
FFP	F	8.4	FFPQF8.4	8	Piel de Sapo x PI161375 NIL	CMAT141	CMTCN56
FFP	F	9.3	FFPQF8.3	8	Piel de Sapo x PI161375 NIL	cmtc47	CMATN22
FFP	F	10.2	FFPQF10.2	10	Piel de Sapo x PI161375 NIL	CMCTN19	CMTCN8
FFP	F	11.2	FFPQF11.2	11	Piel de Sapo x PI161375 NIL	CMCT160a	MC264
FFP	F	12.1	FFPQF12.1	12	Piel de Sapo x PI161375 NIL	CSWGAT01	TJ29
FFP	F	12.4	FFPQF12.4	12	Piel de Sapo x PI161375 NIL	TJ29	CMGAN80
FFP	J	cd2.1	FFPQJ2.1	2	USDA 864-1 x Top Mark; RIL	CU160	OPAL9_750
FFP	J	cd7.2	FFPQJ7.1	7	USDA 864-1 x Top Mark; RIL	CMGA15	CMGAN48
FFP	J	cd7.3	FFPQJ7.2	7	USDA 864-1 x Top Mark; RIL	E14M48_140	E24M17_91
FFP	J	cd7.4	FFPQJ7.3	7	USDA 864-1 x Top Mark; RIL	OPAE7_350	E24M48_133
FFP	J	cd9.6	FFPQJ9.1	9	USDA 864-1 x Top Mark; RIL	CMCTN7	CMATN22
FFP	J	cd10.7	FFPQJ10.1	10	USDA 864-1 x Top Mark; RIL	CMCTT144dom	OPW16_800
FFP	J	cd8.5	FFPQJ11.1	11	USDA 864-1 x Top Mark; RIL	CMATTN29	OPAE3_600
FL	C	1.3	FLQC1.3	1	Piel de Sapo x PI161375 NIL	CMCCA145	CMCTN4
FL	C	3.5	FLQC3.5	3	Piel de Sapo x PI161375 NIL	CSWCT10	TJ10
FL	C	4.3	FLQC4.3	4	Piel de Sapo x PI161375 NIL	TJ12a	CMAGN79
FL	C	6.4	FLQC6.4	6	Piel de Sapo x PI161375 NIL	CSWCT2B	CMCTN38
FL	C	7.4	FLQC7.4	7	Piel de Sapo x PI161375 NIL	CMGAN21	CMGA15
FL	C	8.1	FLQC8.1	8	Piel de Sapo x PI161375 NIL	ECM88	MC68
FL	C	8.3	FLQC8.3	8	Piel de Sapo x PI161375 NIL	MC329	CMTCN56
FL	C	11.2	FLQC11.2	11	Piel de Sapo x PI161375 NIL	CMCT160a	CMGA104
FL	C	12.1	FLQC12.1	12	Piel de Sapo x PI161375 NIL	CSWGAT01	CSAT425A
FL	N	fl2.1	FLQN2.1	2	PI414723 x Dulce RIL	MC130	GCM548
FL	N	fl8.1	FLQN8.1	8	PI414723 x Dulce RIL	CMAT141	CMTTCN222
FL	X	fl1.1	FLQX1.1	1	K7-1 x K7-2 RIL	MC216	CMBR067
FL	X	fl3.1	FLQX3.1	3	K7-1 x K7-2 RIL	CMCT170b	ECM208
FL	X	fl4.1	FLQX4.1	4	K7-1 x K7-2 RIL	OPZ18_1375	CMN21_77
FL	X	fl11.1	FLQX11.1	11	K7-1 x K7-2 RIL	MC93	CMAAAGN148
FLV	D	flv1.4	FLVQD1.4	1	Piel de Sapo x PI161375 NIL	CMCCA145	CMCTN4
FLV	D	flv7.4	FLVQD7.4	7	Piel de Sapo x PI161375 NIL	CMGAN21	CMGA15
FN	I	fn3.5	FNQI1.1	1	USDA 864-1 x Top Mark; RIL	OPAJ3_570	OPAP13_950
FN	I	fn8.7	FNQI2.1	2	USDA 864-1 x Top Mark; RIL	OPAP2_800	OPAI9_250
FN	I	fn8.8	FNQI2.2	2	USDA 864-1 x Top Mark; RIL	CU160	OPAL9_750
FN	I	fn2.4	FNQI6.1	6	USDA 864-1 x Top Mark; RIL	BC299_650	OPO6_1375
FN	I	fn1.3	FNQI8.1	8	USDA 864-1 x Top Mark; RIL	CMAT141	OPAD19_1200
FN	I	fn12.9	FNQI9.1	9	USDA 864-1 x Top Mark; RIL	OPK4_564	CMATN22
FN	I	fn1.1	FNQI11.1	11	USDA 864-1 x Top Mark; RIL	OPAC8_700	OPAA10_1000
FN	I	fn6.6	FNQI12.1	12	USDA 864-1 x Top Mark; RIL	OPAG15_570	OPAB4_1375cod
FRU	H	1.4	FRUQH1.4	1	Piel de Sapo x PI161375 NIL	CSWCT11	CMCTN4
FRU	H	5.2	FRUQH5.2	5	Piel de Sapo x PI161375 NIL	CMAGN61	CMGAN3
FRU	H	4	FRUQH7.4	7	Piel de Sapo x PI161375 NIL	CMGAN21	CMGA15
FRU	H	8.2	FRUQH8.2	8	Piel de Sapo x PI161375 NIL	MC329	CMAG59
FRU	H	9.1	FRUQH9.1	9	Piel de Sapo x PI161375 NIL	cmtc47	CMATN22
FRU	H	11.4	FRUQH11.4	11	Piel de Sapo x PI161375 NIL	CMCT160a	CMGA104
FRU	H	12.4	FRUQH12.4	12	Piel de Sapo x PI161375 NIL	CSAT425A	CMGAN80
FS	A	fs6.1	FSQA1.1	1	Piel de Sapo x PI161375 DHL	MC279	MC134
FS	A	fs6.2	FSQA1.2	1	Piel de Sapo x PI161375 DHL	CSWCT11	MC247
FS	A	fs3.1	FSQA7.1	7	Piel de Sapo x PI161375 DHL	MC311	CSAT425B
FS	A	fs1.1	FSQA8.1	8	Piel de Sapo x PI161375 DHL	Aox2	CMACC146
FS	A	fs7.1	FSQA9.1	9	Piel de Sapo x PI161375 DHL	CMTC47	CM98
FS	A	fs9.1	FSQA10.1	10	Piel de Sapo x PI161375 DHL	CMGA172	CMTCN67
FS	A	fs5.1	FSQA11.1	11	Piel de Sapo x PI161375 DHL	MC375	MC231
FS	A	fs11.1	FSQA12.1	12	Piel de Sapo x PI161375 DHL	MC132	CSAT425A
FS	C	1.3	FSQC1.3	1	Piel de Sapo x PI161375 NIL	CMCCA145	CMCTN4
FS	C	2.2	FSQC2.2	2	Piel de Sapo x PI161375 NIL	CMGA36	MC252-SNP
FS	C	3.5	FSQC3.5	3	Piel de Sapo x PI161375 NIL	CSWCT10	TJ10
FS	C	4.4	FSQC4.4	4	Piel de Sapo x PI161375 NIL	CMAGN73	CMTC168
FS	C	6.4	FSQC6.4	6	Piel de Sapo x PI161375 NIL	CSWCT2B	CMCTN38
FS	C	7.2	FSQC7.2	7	Piel de Sapo x PI161375 NIL	CMAGN75	CMGA15
FS	C	8.1	FSQC8.1	8	Piel de Sapo x PI161375 NIL	ECM88	MC68
FS	C	8.2	FSQC8.2	8	Piel de Sapo x PI161375 NIL	MC329	CMACC146
FS	C	8.3	FSQC8.3	8	Piel de Sapo x PI161375 NIL	CMAT141	CMTCN56
FS	C	9.1	FSQC9.1	9	Piel de Sapo x PI161375 NIL	cmtc47	CMCTN7
FS	C	10.2	FSQC10.2	10	Piel de Sapo x PI161375 NIL	CMCTN19	CMTCN8
FS	C	11.2	FSQC11.2	11	Piel de Sapo x PI161375 NIL	CMCT160a	CMGA104
FS	C	12.1	FSQC12.1	12	Piel de Sapo x PI161375 NIL	CSWGAT01	CSAT425A
FS	J	fs1.1	FSQJ1.1	1	USDA 864-1 x Top Mark; RIL	BC318_750	OPAP2_820
FS	J	fs1.2	FSQJ1.2	1	USDA 864-1 x Top Mark; RIL	OPAU2_830	CMCCA145
FS	J	fs2.3	FSQJ2.1	2	USDA 864-1 x Top Mark; RIL	CU160	OPAL9_750
FS	J	fs6.4	FSQJ6.1	6	USDA 864-1 x Top Mark; RIL	OPAH2_1375	OPC13_950
FS	J	fs7.5	FSQJ7.1	7	USDA 864-1 x Top Mark; RIL	CMGA15	E18M62_100
FS	J	fs11.7	FSQJ11.1	11	USDA 864-1 x Top Mark; RIL	CMGA104	TJ23
FS	J	fs11.6	FSQJ11.2	11	USDA 864-1 x Top Mark; RIL	CMTCN62	OPAO7_600
FS	N	fsh8.1	FSQN8.1	8	PI414723 x Dulce RIL	CMCTTN232	CMAT141
FS	N	fsh2.1	FSQN2.1	2	PI414723 x Dulce RIL	MC130	GCM548
FS	X	fs6.1	FSQX6.1	6	K7-1 x K7-2 RIL	CMTC123	MC21
FS	X	fs1.1	FSQX1.1	1	K7-1 x K7-2 RIL	MC216	OPAV11_650
FS	P	fs1.1	FSQP1.1	1	Ved x PI161 RIL	CMCTN86	CMCCA145
FS	P	fs2.1	FSQP2.1	2	Ved x PI161 RIL	CMN61_35	MC318
FS	P	fs8.1	FSQP8.1	8	Ved x PI161 RIL	CMAT141	E42M31_11
FS	P	fs8.2	FSQP8.2	8	Ved x PI161 RIL	MC68	MC11a
FS	P	fs11.1	FSQP11.1	11	Ved x PI161 RIL	MC264	MC234
FS	P	fs12.1	FSQP12.1	12	Ved x PI161 RIL	GCM206	MC320
FS	Q	fs1.1	FSQQ1.1	1	Ved x PI414723 RIL	CMCTN86	CMCCA145
FS	Q	fs2.2	FSQQ2.1	2	Ved x PI414723 RIL	CMGA36	CmSUS1
FT	D	ft5.3	FTQD5.3	5	Piel de Sapo x PI161375 NIL	CMAT35	CMGAN3
FUS	D	fus8.4	FUSQD8.4	8	Piel de Sapo x PI161375 NIL	CMAT141	CMTCN56
FW	A	fw3.1	FWQA7.1	7	Piel de Sapo x PI161375 DHL	MC311	CM139
FW	A	fw4.1	FWQA5.1	5	Piel de Sapo x PI161375 DHL	MC33	MC256
FW	A	fw5.1	FWQA11.1	11	Piel de Sapo x PI161375 DHL	CMCT160a	MC264
FW	A	fw5.2	FWQA11.2	11	Piel de Sapo x PI161375 DHL	MC375	MC349
FW	A	fw12.1	FWQA6.1	6	Piel de Sapo x PI161375 DHL	CMTCN66b	MC8
FW	A	fw12.2	FWQA6.2	6	Piel de Sapo x PI161375 DHL	MC8	MC21
FW	C	1.4	FWQC1.4	1	Piel de Sapo x PI161375 NIL	CMCCA145	CMCTN4
FW	C	3.3	FWQC3.3	3	Piel de Sapo x PI161375 NIL	CSWCT10	CMCTN5
FW	C	4.3	FWQC4.3	4	Piel de Sapo x PI161375 NIL	TJ12a	CMAGN79
FW	C	5.2	FWQC5.2	5	Piel de Sapo x PI161375 NIL	CMAGN61	CMGAN3
FW	C	6.4	FWQC6.4	6	Piel de Sapo x PI161375 NIL	CSWCT2B	CMCTN38
FW	C	7.4	FWQC7.4	7	Piel de Sapo x PI161375 NIL	CMGAN21	CMGA15
FW	C	8.1	FWQC8.1	8	Piel de Sapo x PI161375 NIL	ECM88	MC329
FW	C	8.4	FWQC8.4	8	Piel de Sapo x PI161375 NIL	CMAT141	CMTCN56
FW	C	9.3	FWQC9.3	9	Piel de Sapo x PI161375 NIL	CMCTN7	CMATN22
FW	C	10.2	FWQC10.2	10	Piel de Sapo x PI161375 NIL	CMCTN19	CMTCN8
FW	C	11.2	FWQC11.2	11	Piel de Sapo x PI161375 NIL	CMCT160a	CMGA104
FW	I	FW3.4	FWQI1.1	1	USDA 864-1 x Top Mark; RIL	OPAJ3_570	OPAP13_950
FW	I	FW8.5	FWQI2.1	2	USDA 864-1 x Top Mark; RIL	CU160	OPAL9_750
FW	I	FW1.3	FWQI8.1	8	USDA 864-1 x Top Mark; RIL	BC6411_250	E14M49_100
FW	I	FW1.1	FWQI11.1	11	USDA 864-1 x Top Mark; RIL	CMATTN29	OPAY16_400
FW	N	fw2.1	FWQN2.1	2	PI414723 x Dulce RIL	MC130	CMSNP48
FW	N	fw2.2	FWQN2.2	2	PI414723 x Dulce RIL	CMCGGN210	CmZDS
FW	N	fw06 8.1	FWQN8.1	8	PI414723 x Dulce RIL	pH	CMTTCN222
FW	X	sfw1.1	FWQX11.1	11	K7-1 x K7-2 RIL	MC291	MU12403-2
FW	X	sfw1.2	FWQX11.2	11	K7-1 x K7-2 RIL	ECM147	CMN06_66
FW	X	sfw4.1	FWQX3.1	3	K7-1 x K7-2 RIL	ECM208	CMTA170a
GLU	H	3.5	GLUQH3.5	3	Piel de Sapo x PI161375 NIL	CMTA170A	TJ10
GLU	H	4.1	GLUQH4.1	4	Piel de Sapo x PI161375 NIL	CSCCT571	TJ12a
GLU	H	5.2	GLUQH5.2	5	Piel de Sapo x PI161375 NIL	CMAGN61	CMGAN3
GLU	H	8.2	GLUQH8.2	8	Piel de Sapo x PI161375 NIL	MC329	CMTCN56
GLU	H	9.2	GLUQH9.2	9	Piel de Sapo x PI161375 NIL	cmtc47	CMATN22
GLU	N	glu4.1	GLUQN4.1	4	PI414723xDulce RIL	CMTC168	CMAGN73
LA	X	la4.1	LAQX3.1	3	K7-1 x K7-2 RIL	CMTA170a	ECM60a
LA	X	la7.1	LAQX7.1		K7-1 x K7-2 RIL	CMBR027	CMN21_41
LUT	N	lut8.1	LUTQN8.1	8	PI414723xDulce RIL	CMTTCN163	CMCCTN226
NEC	D	nec1.3	NECQD1.3	1	Piel de Sapo x PI161375 NIL	CMCCA145	CMCCA145
NEC	D	nec1.4	NECQD1.4	1	Piel de Sapo x PI161375 NIL	CMCCA145	CMCTN4
NEC	D	nec2.3	NECQD2.3	2	Piel de Sapo x PI161375 NIL	CMGA108	MC252-SNP
NEC	D	nec4.1	NECQD4.1	4	Piel de Sapo x PI161375 NIL	CSCCT571	TJ12a
NEC	D	nec5.3	NECQD5.3	5	Piel de Sapo x PI161375 NIL	CMGAN3	CMCTN2
NEC	D	nec9.2	NECQD9.2	9	Piel de Sapo x PI161375 NIL	CMTC47	CMCTN1
NEC	D	nec10.2	NECQD10.2	10	Piel de Sapo x PI161375 NIL	CMCTN19	CMTCN8
NEC	D	nec11.2	NECQD11.2	11	Piel de Sapo x PI161375 NIL	CMCT160a	MC264
NTC	N	ntc11.1	NTCQN11.1	11	PI414723 x Dulce RIL	CMAAAGN148	CMATN89
NTC	N	ntc2.1	NTCQN2.1	2	PI414723 x Dulce RIL	CMGAN271	GCM548
NTC	N	ntc0812.1	NTCQN12.1	12	PI414723 x Dulce RIL	CMBR150	CSAT425a
NTD	N	ntd2.1	NTDQN2.1	2	PI414723 x Dulce RIL	CMAGGN188	CU160
NTD	N	ntd2.2	NTDQN2.2	2	PI414723 x Dulce RIL	CU160	CMAAGN283
NTD	N	ntd2.3	NTDQN2.3	2	PI414723 x Dulce RIL	CMSNP48	GCM548
NTD	N	ntd2.4	NTDQN2.4	2	PI414723 x Dulce RIL	GCM548	GCM548
OCT	G	8.1	OCTQG8.1	8	Piel de Sapo x PI161375 NIL	ECM88	MC68
OVR	D	ovr4.4	OVRQD4.4	4	Piel de Sapo x PI161375 NIL	CMAGN73	CMTC168
OVR	D	ovr5.3	OVRQD5.3	5	Piel de Sapo x PI161375 NIL	CMGAN3	CMCTN2
OVR	D	ovr8.1	OVRQD8.1	8	Piel de Sapo x PI161375 NIL	ECM88	MC68
PAD	E	pad3.5	PADQE3.5	3	Piel de Sapo x PI161375 NIL	CMTA170A	TJ10
PAD	E	pad8.3.4	PADQE8.4	8	Piel de Sapo x PI161375 NIL	CMACC146	CMTCN56
PAD	E	pad9.2	PADQE9.2	9	Piel de Sapo x PI161375 NIL	CMTC47	CMATN22
PB	I	pb8.4	PBQI2.1	2	USDA 864-1 x Top Mark; RIL	OPAL8_400	TJ24
PB	I	pb2.3	PBQI6.1	6	USDA 864-1 x Top Mark; RIL	OPAI8_800	OPO6_1375
PB	I	pb1.2	PBQI8.1	8	USDA 864-1 x Top Mark; RIL	BC526_831	OPF4_850
PB	I	pb12.6	PBQI9.1	9	USDA 864-1 x Top Mark; RIL	CMCTN1	CMCTN7
PB	I	pb1.1	PBQI11.1	11	USDA 864-1 x Top Mark; RIL	OPAY16_400	OPAE3_600
PH	F	8.4	PHQF8.4	8	Piel de Sapo x PI161375 NIL	CMAT141	CMTCN56
PH	F	10.2	PHQF10.2	10	Piel de Sapo x PI161375 NIL	CMCTN19	CMTCN8
PHY	N	phy6.1	PHYQN6.1	6	PI414723 x Dulce RIL	CmUGP	CMN61_14b
PHY	N	phy6.2	PHYQN6.2	6	PI414723 x Dulce RIL	CMN61_14b	TJ14
PM	U	pm2.1	PMQU2.1	2	AR 5 x Harukei 3 RIL	MC340	MC130
PM	U	pm12.1	PMQU12.1	12	AR 5 x Harukei 3 RIL	TJ29	CMBR111
PMF	I	pmf10.4	PMFQI5.1	5	USDA 864-1 x Top Mark; RIL	CMTCN9	CMTCN9
PMF	I	pmf4.1	PMFQI7.1	7	USDA 864-1 x Top Mark; RIL	OPAD16_1375	E19M51_302
PMF	I	pmf12.5	PMFQI9.1	9	USDA 864-1 x Top Mark; RIL	OPK4_564	CMATN22
PMF	I	pmf6.2	PMFQI12.1	12	USDA 864-1 x Top Mark; RIL	OPAL9_1100	OPAM14_1380
PMF	I	pmf6.3	PMFQI12.2	12	USDA 864-1 x Top Mark; RIL	E13M51_139	CMTCN14
PN	J	pn2.1	PNQJ2.1	2	USDA 864-1 x Top Mark; RIL	OPAP2_800	OPAI9_250
PN	J	pn5.2	PNQJ5.1	5	USDA 864-1 x Top Mark; RIL	CMTCN9	CMCTN35
PN	J	pn6.3	PNQJ6.1	6	USDA 864-1 x Top Mark; RIL	OPO6_1375	CMN61_14a
PN	J	pn11.5	PNQJ11.1	11	USDA 864-1 x Top Mark; RIL	CMATN89	TJ23
PRL	E	prl8.1	PRLQE8.1	8	Piel de Sapo x PI161375 NIL	ECM88	MC329
PRL	E	prl8.3.4	PRLQE8.4	8	Piel de Sapo x PI161375 NIL	CMACC146	CMTCN56
PRL	E	prl9.2	PRLQE9.2	9	Piel de Sapo x PI161375 NIL	CMTC47	CMATN22
PRO	G	4.3	PROQG4.3	4	Piel de Sapo x PI161375 NIL	TJ12a	CMAGN79
PRO	G	11.4	PROQG11.4	11	Piel de Sapo x PI161375 NIL	CMCT160a	CMGA104
RR	A	ea1.1	RRQA8.1	8	Piel de Sapo x PI161375 DHL	MC68	Aox2
RR	A	ea1.2	RRQA8.2	8	Piel de Sapo x PI161375 DHL	mc11b	MC78
RR	A	ea1.3	RRQA8.3	8	Piel de Sapo x PI161375 DHL	CMAT141	MC138
RR	A	ea2.1	RRQA3.1	3	Piel de Sapo x PI161375 DHL	MC296	MC365
RR	A	ea9.1	RRQA10.1	10	Piel de Sapo x PI161375 DHL	MC149	MC17
RR	A	ea9.2	RRQA10.2	10	Piel de Sapo x PI161375 DHL	CSWCT01	CMCTN65
RR	A	ea10.1	RRQA4.1	4	Piel de Sapo x PI161375 DHL	CM122	MC219
RR	A	ea12.1	RRQA6.1	6	Piel de Sapo x PI161375 DHL	CMTCN66b	MC21
RR	A	ea12.2	RRQA6.2	6	Piel de Sapo x PI161375 DHL	MC21	MC224
SCD	J	scd1.1	SCDQJ1.1	1	USDA 864-1 x Top Mark; RIL	OPK4_831	CMCT505
SCD	J	scd2.2	SCDQJ2.1	2	USDA 864-1 x Top Mark; RIL	TJ24	CMGT108
SCD	J	scd5.4	SCDQJ5.1	5	USDA 864-1 x Top Mark; RIL	CMTCN9	CMCTN35
SCD	J	scd8.5	SCDQJ11.1	11	USDA 864-1 x Top Mark; RIL	CMATTN29	OPAY16_400
SN	F	1.3	SNQF1.3	1	Piel de Sapo x PI161375 NIL	CMCTN86	CMCCA145
SN	F	2.2	SNQF2.2	2	Piel de Sapo x PI161375 NIL	CMGA36	MC252-SNP
SN	F	3.5	SNQF3.5	3	Piel de Sapo x PI161375 NIL	CMTA170A	TJ10
SN	F	8.3	SNQF8.3	8	Piel de Sapo x PI161375 NIL	MC329	CMTCN56
SOUR	H	3.5	SOURQH3.5	3	Piel de Sapo x PI161375 NIL	CMTA170A	TJ10
SRDe	E	srde3.5	SRDeQE3.5	3	Piel de Sapo x PI161375 NIL	CMTA170A	TJ10
SRDe	E	srde5.3.4	SRDeQE5.4	5	Piel de Sapo x PI161375 NIL	CMAT35	CMTAA166
SRDe	E	12.1	SRDeQE12.1	12	Piel de Sapo x PI161375 NIL	CSWGAT01	TJ29
SSC	A	ssc1.1	SSCQA8.1	8	Piel de Sapo x PI161375 DHL	CMAT141	MC138
SSC	A	ssc2.1	SSCQA3.1	3	Piel de Sapo x PI161375 DHL	MC244	MC296
SSC	A	ssc4.1	SSCQA5.1	5	Piel de Sapo x PI161375 DHL	MC233	CMAT35
SSC	A	ssc4.2	SSCQA5.2	5	Piel de Sapo x PI161375 DHL	MRGH63	CMTAA166
SSC	A	ssc8.1	SSCQA2.1	2	Piel de Sapo x PI161375 DHL	CMGA108	MC273
SSC	C	1.4	SSCQC1.4	1	Piel de Sapo x PI161375 NIL	CMCCA145	CMCTN4
SSC	C	3.5	SSCQC3.5	3	Piel de Sapo x PI161375 NIL	CMTA170A	TJ10
SSC	C	2.2	SSCQC2.2	2	Piel de Sapo x PI161375 NIL	CMGA36	MC252-SNP
SSC	C	3.3	SSCQC3.3	3	Piel de Sapo x PI161375 NIL	CSWCT10	TJ31
SSC	C	4.4	SSCQC4.4	4	Piel de Sapo x PI161375 NIL	CMAGN79	CMTC168
SSC	C	5.2	SSCQC5.2	5	Piel de Sapo x PI161375 NIL	CMAGN61	CMGAN3
SSC	C	6.4	SSCQC6.4	6	Piel de Sapo x PI161375 NIL	CSWCT2B	CMCTN38
SSC	C	7.2	SSCQC7.2	7	Piel de Sapo x PI161375 NIL	CMTCN30	CMGA15
SSC	C	8.2	SSCQC8.2	8	Piel de Sapo x PI161375 NIL	MC329	CMAG59
SSC	C	8.3	SSCQC8.3	8	Piel de Sapo x PI161375 NIL	CMACC146	CMTCN56
SSC	C	9.1	SSCQC9.1	9	Piel de Sapo x PI161375 NIL	cmtc47	CMCTN1
SSC	C	9.3	SSCQC9.3	9	Piel de Sapo x PI161375 NIL	CMCTN7	CMATN22
SSC	C	10.2	SSCQC10.2	10	Piel de Sapo x PI161375 NIL	CMCTN19	CMTCN8
SSC	C	12.1	SSCQC12.1	12	Piel de Sapo x PI161375 NIL	CSWGAT01	CSAT425A
SSC	C	12.4	SSCQC12.4	12	Piel de Sapo x PI161375 NIL	CSAT425A	CMGAN80
SSC	J	ssc1.1	SSCQJ1.1	1	USDA 864-1 x Top Mark; RIL	OPAC11_570	TJ27
SSC	J	ssc2.2	SSCQJ2.1	2	USDA 864-1 x Top Mark; RIL	OPAP2_800	OPAD14_400
SSC	J	ssc6.3	SSCQJ6.1	6	USDA 864-1 x Top Mark; RIL	OPO6_1375	BC299_650
SSC	J	ssc7.4	SSCQJ7.1	7	USDA 864-1 x Top Mark; RIL	E19M51_302	E24M48_133
SSC	J	ssc9.7	SSCQJ9.1	9	USDA 864-1 x Top Mark; RIL	CMCTN7	CMATN22
SSC	J	ssc10.8	SSCQJ10.1	10	USDA 864-1 x Top Mark; RIL	CMGA172	E26M48_265
SSC	J	ssc8.5	SSCQJ11.1	11	USDA 864-1 x Top Mark; RIL	OPAC8_700	OPAA10_1000
SSC	J	ssc8.6	SSCQJ11.2	11	USDA 864-1 x Top Mark; RIL	OPI11_500	OPAY16_400
SSC	N	tss2.1	SSCQN2.1	2	PI414723 x Dulce RIL	CU160	CMAGN16
SSC	N	tss2.2	SSCQN2.2	2	PI414723 x Dulce RIL	CMGAN271	GCM548
SSC	N	tss5.1	SSCQN5.1	5	PI414723 x Dulce RIL	cmms2_3	CMAGN52
SSC	X	fsc3.1	SSCQX3.1	3	K7-1 x K7-2 RIL	MC54	CMTA170a
ST	D	st8.4	STQD8.4	8	Piel de Sapo x PI161375 NIL	CMAT141	CMTCN56
STH	F	12.4	STHQF12.4	12	Piel de Sapo x PI161375 NIL	TJ29	CMGAN80
STR	N	str11.1	STRQN11.1	11	PI414723 x Dulce RIL	CMCT160a	CMATN89
STR	N	str06 9.1	STRQN9.1	9	PI414723 x Dulce RIL	MC325	ECM56
SUC	H	3.3	SUCQH3.3	3	Piel de Sapo x PI161375 NIL	CSWCT10	TJ31
SUC	H	8.2	SUCQH8.2	8	Piel de Sapo x PI161375 NIL	MC329	CMTCN56
SUC	H	10.2	SUCQH10.2	10	Piel de Sapo x PI161375 NIL	CMCTN19	CMTCN8
SUC	N	suc2.1	SUCQN2.1	2	PI414723 x Dulce RIL	ECM61	ECM61
SUC	N	suc2.2	SUCQN2.2	2	PI414723 x Dulce RIL	CMSNP51	CMCGGN210
SUC	N	suc2.3	SUCQN2.3	2	PI414723 x Dulce RIL	CMCGGN210	MC273
SUC	N	suc3.1	SUCQN3.1	3	PI414723 x Dulce RIL	CMCTN123	CU2578
SUC	N	suc5.1	SUCQN5.1	5	PI414723 x Dulce RIL	cmms2_3	CMAGN52
SUC	N	suc8.1	SUCQN8.1	8	PI414723 x Dulce RIL	CMCTTN181	CNGAN224
SUCC	H	3.3	SUCCQH3.3	3	Piel de Sapo x PI161375 NIL	CSWCT10	cmctn5
SUCC	H	4.4	SUCCQH4.4	4	Piel de Sapo x PI161375 NIL	TJ12a	CMTC168
SUCC	H	8.4	SUCCQH8.4	8	Piel de Sapo x PI161375 NIL	CMAT141	CMTCN56
SUCC	H	10.2	SUCCQH10.2	10	Piel de Sapo x PI161375 NIL	CMCTN19	CMTCN8
SUT	N	sut11.1	SUTQN11.1	11	PI414723 x Dulce RIL	SSR154	CMBR071
SUT	N	sut06 9.1	SUTQN9.1	9	PI414723 x Dulce RIL	CMTCN1	ECM180
SUT	N	sut06 9.2	SUTQN9.2	9	PI414723 x Dulce RIL	MC325	ECM56
SWEET	H	1.3	SWEETQH1.3	1	Piel de Sapo x PI161375 NIL	CMCTN86	CSWCT11
SWEET	H	3.3	SWEETQH3.3	3	Piel de Sapo x PI161375 NIL	CSWCT10	TJ31
SWEET	H	5.2	SWEETQH5.2	5	Piel de Sapo x PI161375 NIL	CMAGN61	CMGAN3
SWEET	H	6.4	SWEETQH6.4	6	Piel de Sapo x PI161375 NIL	CSWCT2B	CMCTN38
SWEET	H	7.4	SWEETQH7.4	7	Piel de Sapo x PI161375 NIL	CMGAN21	CMGA15
SWEET	H	8.3	SWEETQH8.3	8	Piel de Sapo x PI161375 NIL	CMACC146	CMTCN56
SWEET	H	9.2	SWEETQH9.2	9	Piel de Sapo x PI161375 NIL	CMTC47	CMATN22
SWEET	H	11.2	SWEETQH11.2	11	Piel de Sapo x PI161375 NIL	CMCT160a	CMGA104
TA	F	3.3	TAQF3.3	3	Piel de Sapo x PI161375 NIL	CSWCT10	TJ31
TA	F	6.4	TAQF6.4	6	Piel de Sapo x PI161375 NIL	CSWCT2B	CMCTN38
TA	F	10.2	TAQF10.2	10	Piel de Sapo x PI161375 NIL	CMCTN19	CMTCN8
TL	D	tl8.1	TLQD8.1	8	Piel de Sapo x PI161375 NIL	ECM88	MC68
TSUG	H	2.2	TSUGQH2.2	2	Piel de Sapo x PI161375 NIL	CMGA36	CMGA108
TSUG	H	3.3	TSUGQH3.3	3	Piel de Sapo x PI161375 NIL	CSWCT10	cmctn5
TSUG	H	5.3	TSUGQH5.3	5	Piel de Sapo x PI161375 NIL	CMGAN3	CMTAA166
TSUG	H	8.1	TSUGQH8.1	8	Piel de Sapo x PI161375 NIL	MC68	CMACC146
TSUG	H	8.4	TSUGQH8.4	8	Piel de Sapo x PI161375 NIL	CMAT141	CMTCN56
TSUG	H	9.3	TSUGQH9.3	9	Piel de Sapo x PI161375 NIL	CMCTN7	CMATN22
TSUG	H	10.2	TSUGQH10.2	10	Piel de Sapo x PI161375 NIL	CMCTN19	CMTCN8
VW	E	1.3	VWQE1.3	1	Piel de Sapo x PI161375 NIL	CMCCA145	CMCTN4
VW	E	3.3	VWQE3.3	3	Piel de Sapo x PI161375 NIL	CSWCT10	TJ31
VW	E	4.4	VWQE4.4	4	Piel de Sapo x PI161375 NIL	TJ12a	CMTC168
VW	E	6.3	VWQE6.3	6	Piel de Sapo x PI161375 NIL	CMTCN66b	MC224
VW	E	10.2	VWQE10.2	10	Piel de Sapo x PI161375 NIL	CMCTN19	CMTCN8
VW	E	11.2	VWQE11.2	11	Piel de Sapo x PI161375 NIL	CMCT160a	CMGA104
VW	E	12.1	VWQE12.1	12	Piel de Sapo x PI161375 NIL	CSWGAT01	CMTCN14
WFF	N	ff1.1	WFFQN1.1	1	PI414723 x Dulce RIL	CMCTN86	CMCTN57
WFF	N	ff5.1	WFFQN5.1	5	PI414723 x Dulce RIL	CMMS2_3	CMAGN52
WSD	D	wsd8.4	WSDQD8.4	8	Piel de Sapo x PI161375 NIL	CMAT141	CMTCN56
WSD	D	wsd10.2	WSDQD10.2	10	Piel de Sapo x PI161375 NIL	CMCTN19	CMTCN8
αCR	N	αcr8.1	αCRQN8.1	8	PI414723 x Dulce RIL	CMTTCN222	CMSNP60
β-car	K	β-car1.2	β-carQK1.1	1	USDA 864-1 x Top Mark; RIL	OPAV11_650	OPAC11_570
β-car	K	β-car2.1	β-carQK2.1	2	USDA 864-1 x Top Mark; RIL	OPAL9_750	OPAR11_300
β-car	K	β-car4.1	β-carQK4.1	4	USDA 864-1 x Top Mark; RIL	CU6	CMBR154
β-car	K	β-car6.2	β-carQK6.1	6	USDA 864-1 x Top Mark; RIL	CSCT335	CMBR002
β-car	N	βcr6.1	β-carQN6.1	6	PI414723 x Dulce RIL	CMTCN41	CMN61_14a
β-car	N	βcr2.1	β-carQN2.1	2	PI414723 x Dulce RIL	MC340	CMBR041
β-carE	L	β-carE.6.1	β-carEQL6.2	6	Q 3-2-2 x Top Mark; F3 fam.	CMTCN41	CMBR125
β-carE	L	β-carE.9.1	β-carEQL9.1	9	Q 3-2-2 x Top Mark; F3 fam.	CMN04_19	CMN53_72A
β-carM	L	β-carM.8.1	β-carMQL8.1	8	Q 3-2-2 x Top Mark; F3 fam.	CMN21_25	CMAT141
β-carM	L	β-carM.9.1	β-carMQL9.1	9	Q 3-2-2 x Top Mark; F3 fam.	CMN04_19	CMN53_72A
AgA	R	AgA-IX.1	AgAQR9.1	9	Védrantais x PI161375; RIL	E35M35_10	H36M42_12
AgA	R	AgA-IX.2	AgAQR9.2	9	Védrantais x PI161375; RIL	E39M42_9	E35M35_10
AgB	R	AgC-IV.1	AgCQR4.1	4	Védrantais x PI161375; RIL	CMAGN73	CM122
BtB	R	BtB-VII.1	BtBQR7.1	7	Védrantais x PI161375; RIL	E43M44_15	E40M56_8
BtB	R	BtB-IX.1	BtBQR9.1	9	Védrantais x PI161375; RIL	E46M48_16	E46M48_7

## Sheet: references
Experiment	reference
A	monforte et al. 2004
B	Moreno et al. 2008
C	Eduardo et al. 2007
D	Fernandez-Trujillo et al. 2007
E	Fita et al. 2008
F	Obando et al. 2008
G	Obando-Ulloa et al. 2010
H	Obando-Ulloa et al. 2009
I	Zalapa et al. 2007
J	Paris et al. 2008
K	Cuevas et al. 2008
L	Cuevas et al. 2009
O	Essafi et al. 2009
U	Fukino et al 2008
N	Harel-Beja et al. 2010
X	Xu Unpublished
P	Perin et al. 2002 VedxPI161
Q	Perin et al. 2002 VedxPI414
R	Boissot et al. 2010
